# Supplementary material for: Bis(acetato-κO)[N,N,N′,N′-tetra­methyl­ethane-1,2-diamine-κ2 N,N′]copper(II)
Source: Acta Crystallogr Sect E Struct Rep Online. 2008 Jan 30;64(Pt 2):m430–1. doi: 10.1107/S1600536808002584 (PMC2960195; doi:10.1107/S1600536808002584)
Supplement: Supplementary file 1 [file e-64-0m430-sup1.cif]

##############################################################################
###                                                                        ###
###        Electronic paper (Acta Crystallographica Section E)             ###
###                                                                        ###
##############################################################################
#                                                                            #
# This CIF contains the data in a paper accepted for publication in Acta     #
# Crystallographica Section E. It conforms to the requirements of Notes      #
# for Authors for Section E, and has been peer reviewed under the auspices   #
# of the IUCr Commission on Journals.                                        #
#                                                                            #
# Full details of the Crystallographic Information File format               #
# are given in the paper "The Crystallographic Information File (CIF):       #
# a New Standard Archive File for Crystallography" by S. R. Hall, F. H.      #
# Allen and I. D. Brown [Acta Cryst. (1991), A47, 655-685].                  #
#                                                                            #
# The current version of the core CIF dictionary is obtainable from          #
# ftp://ftp.iucr.org/pub/cif_core.dic. The current version number is 2.1.    #
#                                                                            #
# Software is freely available for graphical display of the structure(s) in  #
# this CIF.  For information consult the CIF home page http://www.iucr.org/  #
# cif/home.html                                                              #
#                                                                            #
##############################################################################
                                             
data_I
_audit_creation_method     SHELXL-97
_chemical_name_systematic
;
Bis(acetato-\kO)[N,N,N',N'-tetramethylethane-1,2-diamine-\k^2^N,N']copper(II)
;
_chemical_name_common     ?
_chemical_formula_moiety     'C10 H22 Cu N2 O4'
_chemical_formula_sum     'C10 H22 Cu N2 O4'
_chemical_formula_iupac     '[Cu (C2 H3 O2)2 (C6 H16 N2)]'
_chemical_formula_weight     297.84
_chemical_melting_point     178
_symmetry_cell_setting     Monoclinic
_symmetry_space_group_name_H-M     'P 21/n'
_symmetry_space_group_name_Hall     '-P 2yn'
loop_
    _symmetry_equiv_pos_as_xyz
    'x, y, z'
    '-x+1/2, y+1/2, -z+1/2'
    '-x, -y, -z'
    'x-1/2, -y-1/2, z-1/2'
_cell_length_a     8.0201(5)
_cell_length_b     15.9153(10)
_cell_length_c     10.8536(7)
_cell_angle_alpha     90.00
_cell_angle_beta     90.910(3)
_cell_angle_gamma     90.00
_cell_volume     1385.20(15)
_cell_formula_units_Z     4
_cell_measurement_reflns_used     10930
_cell_measurement_theta_min     3.17
_cell_measurement_theta_max     26.02
_cell_measurement_temperature     220(2)
_exptl_crystal_description     'Cut fragment'
_exptl_crystal_colour     blue
_exptl_crystal_size_max     0.21
_exptl_crystal_size_mid     0.19
_exptl_crystal_size_min     0.15
_exptl_crystal_density_diffrn     1.428
_exptl_crystal_density_meas     ?
_exptl_crystal_density_method     'not measured'
_exptl_crystal_F_000     628
_exptl_absorpt_coefficient_mu     1.582
_exptl_absorpt_correction_type     none
_exptl_absorpt_process_details     ?
_exptl_absorpt_correction_T_min     ?
_exptl_absorpt_correction_T_max     ?
_exptl_special_details
;
;
_diffrn_ambient_temperature     220(2)
_diffrn_radiation_type     MoK\a
_diffrn_radiation_wavelength     0.7107
_diffrn_radiation_source     'fine-focus sealed tube'
_diffrn_radiation_monochromator     graphite
_diffrn_measurement_device_type
;
Nonius KappaCCD area-detector
;
_diffrn_measurement_method     '\f and \w scans with \k offsets'
_diffrn_detector_area_resol_mean     ?
_diffrn_reflns_number     4704
_diffrn_reflns_av_R_equivalents     0.0395
_diffrn_reflns_av_sigmaI/netI     0.0567
_diffrn_reflns_theta_min     3.17
_diffrn_reflns_theta_max     26.02
_diffrn_reflns_theta_full     26.02
_diffrn_measured_fraction_theta_max     0.993
_diffrn_measured_fraction_theta_full     0.993
_diffrn_reflns_limit_h_min     -9
_diffrn_reflns_limit_h_max     9
_diffrn_reflns_limit_k_min     -16
_diffrn_reflns_limit_k_max     19
_diffrn_reflns_limit_l_min     -13
_diffrn_reflns_limit_l_max     13
_diffrn_standards_number     ?
_diffrn_standards_interval_count     ?
_diffrn_standards_interval_time     ?
_refine_special_details
;
 Refinement of F^2^ against ALL reflections.  The weighted R-factor wR and
 goodness of fit S are based on F^2^, conventional R-factors R are based
 on F, with F set to zero for negative F^2^. The threshold expression of
 F^2^ > 2sigma(F^2^) is used only for calculating R-factors(gt) etc. and is
 not relevant to the choice of reflections for refinement.  R-factors based
 on F^2^ are statistically about twice as large as those based on F, and R-
 factors based on ALL data will be even larger.
;
_reflns_number_total     2711
_reflns_number_gt     2321
_reflns_threshold_expression     I>2\s(I)
_refine_ls_structure_factor_coef     Fsqd
_refine_ls_matrix_type     full
_refine_ls_R_factor_all     0.0493
_refine_ls_R_factor_gt     0.0398
_refine_ls_wR_factor_gt     0.1002
_refine_ls_wR_factor_ref     0.1064
_refine_ls_goodness_of_fit_ref     1.055
_refine_ls_restrained_S_all     1.055
_refine_ls_number_reflns     2711
_refine_ls_number_parameters     183
_refine_ls_number_restraints     0
_refine_ls_hydrogen_treatment     constr
_refine_ls_weighting_scheme     calc
_refine_ls_weighting_details
         'calc w=1/[\s^2^(Fo^2^)+(0.0446P)^2^+0.7399P] where P=(Fo^2^+2Fc^2^)/3'
_atom_sites_solution_hydrogens     geom
_atom_sites_solution_primary     direct
_atom_sites_solution_secondary     difmap
_refine_ls_shift/su_max     0.006
_refine_ls_shift/su_mean     0.002
_refine_diff_density_max     0.527
_refine_diff_density_min     -0.448
_refine_ls_extinction_method     'SHELXL97 (Sheldrick, 2008)'
_refine_ls_extinction_coef     0.0108(18)
_refine_ls_extinction_expression
                                  'Fc^*^=kFc[1+0.001xFc^2^\l^3^/sin(2\q)]^-1/4^'
loop_
    _atom_type_symbol
    _atom_type_description
    _atom_type_scat_dispersion_real
    _atom_type_scat_dispersion_imag
    _atom_type_scat_source
    'C' 'C' 0.0033 0.0016
                         'International Tables Vol C Tables 4.2.6.8 and 6.1.1.4'
    'H' 'H' 0.0000 0.0000
                         'International Tables Vol C Tables 4.2.6.8 and 6.1.1.4'
    'N' 'N' 0.0061 0.0033
                         'International Tables Vol C Tables 4.2.6.8 and 6.1.1.4'
    'O' 'O' 0.0106 0.0060
                         'International Tables Vol C Tables 4.2.6.8 and 6.1.1.4'
    'Cu' 'Cu' 0.3201 1.2651
                         'International Tables Vol C Tables 4.2.6.8 and 6.1.1.4'
_computing_data_collection     'COLLECT (Nonius, 2000)'
_computing_cell_refinement     'SCALEPACK (Otwinowski & Minor, 1997)'
_computing_data_reduction     'DENZO and SCALEPACK (Otwinowski & Minor, 1997)'
_computing_structure_solution     'SIR97 (Altomare <i>et al.</i>,  1999)'
_computing_structure_refinement     'SHELXL97 (Sheldrick, 2008)'
_computing_molecular_graphics     'PLATON (Spek, 2003)'
_computing_publication_material     'SHELXL97 (Sheldrick, 2008)'
loop_
    _atom_site_type_symbol
    _atom_site_label
    _atom_site_fract_x
    _atom_site_fract_y
    _atom_site_fract_z
    _atom_site_U_iso_or_equiv
    _atom_site_adp_type
    _atom_site_calc_flag
    _atom_site_refinement_flags
    _atom_site_occupancy
    _atom_site_disorder_assembly
    _atom_site_disorder_group
    Cu Cu1 0.53786(4) 0.26068(2) 0.13564(3) 0.03199(13) Uani d . 1 . .
    N N2 0.3491(3) 0.18731(15) 0.1983(2) 0.0345(5) Uani d . 1 . .
    C C3 0.1951(4) 0.23935(18) 0.1898(3) 0.0382(7) Uani d . 1 . .
    H H3A 0.1903 0.2777 0.2603 0.058(11) Uiso calc R 1 . .
    H H3B 0.0964 0.2031 0.1909 0.051(9) Uiso calc R 1 . .
    C C4 0.1978(4) 0.28884(19) 0.0717(3) 0.0389(7) Uani d . 1 . .
    H H4A 0.1912 0.2506 0.0010 0.038(9) Uiso calc R 1 . .
    H H4B 0.1016 0.3268 0.0675 0.055(11) Uiso calc R 1 . .
    N N5 0.3551(3) 0.33834(15) 0.0673(2) 0.0374(5) Uani d . 1 . .
    C C6 0.3407(4) 0.4158(2) 0.1401(4) 0.0529(9) Uani d . 1 . .
    H H6A 0.2490 0.4494 0.1078 0.079(12) Uiso calc R 1 . .
    H H6B 0.4436 0.4476 0.1351 0.044(9) Uiso calc R 1 . .
    H H6C 0.3201 0.4016 0.2254 0.066(12) Uiso calc R 1 . .
    C C7 0.3938(4) 0.3596(3) -0.0616(3) 0.0562(9) Uani d . 1 . .
    H H7A 0.3075 0.3960 -0.0952 0.079(14) Uiso calc R 1 . .
    H H7B 0.3988 0.3085 -0.1101 0.073(12) Uiso calc R 1 . .
    H H7C 0.5005 0.3881 -0.0642 0.059(11) Uiso calc R 1 . .
    C C8 0.3279(4) 0.10915(18) 0.1261(3) 0.0414(7) Uani d . 1 . .
    H H8A 0.2369 0.0766 0.1595 0.062(10) Uiso calc R 1 . .
    H H8B 0.4299 0.0765 0.1308 0.048(9) Uiso calc R 1 . .
    H H8C 0.3029 0.1231 0.0408 0.070(13) Uiso calc R 1 . .
    C C9 0.3865(4) 0.1654(2) 0.3283(3) 0.0448(7) Uani d . 1 . .
    H H9A 0.3981 0.2164 0.3765 0.053(10) Uiso calc R 1 . .
    H H9B 0.4896 0.1336 0.3330 0.058(10) Uiso calc R 1 . .
    H H9C 0.2963 0.1317 0.3605 0.081(13) Uiso calc R 1 . .
    O O10 0.7070(2) 0.17122(13) 0.15991(18) 0.0385(5) Uani d . 1 . .
    C C11 0.7292(3) 0.14698(17) 0.0489(3) 0.0349(6) Uani d . 1 . .
    O O12 0.6444(3) 0.17379(14) -0.03924(19) 0.0465(5) Uani d . 1 . .
    C C13 0.8650(4) 0.0828(2) 0.0276(3) 0.0492(8) Uani d . 1 . .
    H H13A 0.8172 0.0335 -0.0118 0.083(13) Uiso calc R 1 . .
    H H13B 0.9156 0.0669 0.1060 0.104(18) Uiso calc R 1 . .
    H H13C 0.9493 0.1068 -0.0250 0.096(15) Uiso calc R 1 . .
    O O14 0.7116(2) 0.34802(13) 0.11797(18) 0.0405(5) Uani d . 1 . .
    C C15 0.7388(4) 0.36997(18) 0.2298(3) 0.0369(6) Uani d . 1 . .
    O O16 0.6567(3) 0.34218(14) 0.31695(19) 0.0449(5) Uani d . 1 . .
    C C17 0.8749(4) 0.4340(2) 0.2530(4) 0.0503(8) Uani d . 1 . .
    H H17A 0.8266 0.4850 0.2858 0.078(12) Uiso calc R 1 . .
    H H17B 0.9300 0.4466 0.1762 0.084(16) Uiso calc R 1 . .
    H H17C 0.9557 0.4115 0.3117 0.091(13) Uiso calc R 1 . .
loop_
    _atom_site_aniso_label
    _atom_site_aniso_U_11
    _atom_site_aniso_U_22
    _atom_site_aniso_U_33
    _atom_site_aniso_U_12
    _atom_site_aniso_U_13
    _atom_site_aniso_U_23
    Cu1 0.0299(2) 0.0361(2) 0.0299(2) 0.00122(13) -0.00067(14) -0.00086(13)
    N2 0.0332(12) 0.0405(12) 0.0295(12) 0.0007(10) -0.0031(9) -0.0032(10)
    C3 0.0315(14) 0.0484(16) 0.0346(15) 0.0014(12) 0.0018(12) -0.0055(12)
    C4 0.0351(15) 0.0467(16) 0.0348(15) 0.0062(13) -0.0063(12) -0.0057(13)
    N5 0.0379(13) 0.0390(12) 0.0352(13) 0.0029(10) -0.0005(10) 0.0015(10)
    C6 0.0446(18) 0.0394(16) 0.074(3) 0.0082(14) -0.0051(17) -0.0102(16)
    C7 0.054(2) 0.071(2) 0.0435(19) 0.0032(18) -0.0009(16) 0.0163(18)
    C8 0.0379(15) 0.0382(15) 0.0481(19) -0.0035(12) -0.0016(13) -0.0061(13)
    C9 0.0479(18) 0.0558(18) 0.0306(15) 0.0010(15) -0.0045(13) 0.0079(14)
    O10 0.0361(11) 0.0447(11) 0.0347(11) 0.0060(9) -0.0011(8) -0.0023(9)
    C11 0.0273(13) 0.0368(14) 0.0405(16) -0.0042(11) 0.0034(11) 0.0005(12)
    O12 0.0471(12) 0.0582(13) 0.0341(11) 0.0019(10) -0.0039(9) 0.0026(10)
    C13 0.0395(17) 0.0447(17) 0.064(2) 0.0024(13) 0.0077(16) -0.0079(16)
    O14 0.0384(11) 0.0465(11) 0.0366(11) -0.0045(9) 0.0025(9) -0.0017(9)
    C15 0.0315(14) 0.0392(15) 0.0399(16) 0.0031(11) -0.0014(12) -0.0018(12)
    O16 0.0441(12) 0.0536(12) 0.0371(11) -0.0046(10) 0.0056(9) -0.0008(10)
    C17 0.0405(17) 0.0480(17) 0.062(2) -0.0092(14) 0.0007(16) -0.0118(16)
_geom_special_details
;
 All esds (except the esd in the dihedral angle between two l.s. planes)
 are estimated using the full covariance matrix.  The cell esds are taken
 into account individually in the estimation of esds in distances, angles
 and torsion angles; correlations between esds in cell parameters are only
 used when they are defined by crystal symmetry.  An approximate (isotropic)
 treatment of cell esds is used for estimating esds involving l.s. planes.
;
loop_
    _geom_bond_atom_site_label_1
    _geom_bond_atom_site_label_2
    _geom_bond_site_symmetry_2
    _geom_bond_distance
    _geom_bond_publ_flag
    Cu1 O14 . 1.9797(19) yes
    Cu1 O10 . 1.9813(19) yes
    Cu1 O12 . 2.509(2) yes
    Cu1 O16 . 2.531(2) yes
    Cu1 N2 . 2.037(2) yes
    Cu1 N5 . 2.047(2) yes
    N2 C8 . 1.478(4) ?
    N2 C9 . 1.480(4) ?
    N2 C3 . 1.489(4) ?
    C3 C4 . 1.505(4) ?
    C4 N5 . 1.489(4) ?
    N5 C6 . 1.470(4) ?
    N5 C7 . 1.477(4) ?
    O10 C11 . 1.280(4) yes
    C11 O12 . 1.241(3) yes
    C11 C13 . 1.514(4) ?
    O14 C15 . 1.278(4) yes
    C15 O16 . 1.243(4) yes
    C15 C17 . 1.512(4) ?
    C3 H3A . 0.98 ?
    C3 H3B . 0.98 ?
    C4 H4A . 0.98 ?
    C4 H4B . 0.98 ?
    C6 H6A . 0.97 ?
    C6 H6B . 0.97 ?
    C6 H6C . 0.97 ?
    C7 H7A . 0.97 ?
    C7 H7B . 0.97 ?
    C7 H7C . 0.97 ?
    C8 H8A . 0.97 ?
    C8 H8B . 0.97 ?
    C8 H8C . 0.97 ?
    C9 H9A . 0.97 ?
    C9 H9B . 0.97 ?
    C9 H9C . 0.97 ?
    C13 H13A . 0.97 ?
    C13 H13B . 0.97 ?
    C13 H13C . 0.97 ?
    C17 H17A . 0.97 ?
    C17 H17B . 0.97 ?
    C17 H17C . 0.97 ?
loop_
    _geom_angle_atom_site_label_1
    _geom_angle_atom_site_label_2
    _geom_angle_atom_site_label_3
    _geom_angle_site_symmetry_1
    _geom_angle_site_symmetry_3
    _geom_angle
    _geom_angle_publ_flag
    O14 Cu1 O10 . . 92.08(9) yes
    O14 Cu1 N2 . . 164.30(9) yes
    O10 Cu1 N2 . . 93.12(9) yes
    O14 Cu1 N5 . . 92.40(9) yes
    O10 Cu1 N5 . . 165.18(9) yes
    N2 Cu1 N5 . . 86.30(9) yes
    C8 N2 C9 . . 109.1(2) ?
    C8 N2 C3 . . 110.3(2) ?
    C9 N2 C3 . . 110.2(2) ?
    C8 N2 Cu1 . . 112.67(18) ?
    C9 N2 Cu1 . . 108.25(18) ?
    C3 N2 Cu1 . . 106.29(17) ?
    N2 C3 C4 . . 108.7(2) ?
    N5 C4 C3 . . 109.1(2) ?
    C6 N5 C7 . . 109.7(3) ?
    C6 N5 C4 . . 110.7(2) ?
    C7 N5 C4 . . 110.0(2) ?
    C6 N5 Cu1 . . 111.94(19) ?
    C7 N5 Cu1 . . 108.74(19) ?
    C4 N5 Cu1 . . 105.74(17) ?
    C11 O10 Cu1 . . 101.36(17) ?
    O12 C11 O10 . . 122.6(3) ?
    O12 C11 C13 . . 120.1(3) ?
    O10 C11 C13 . . 117.3(3) ?
    C15 O14 Cu1 . . 102.12(18) ?
    O16 C15 O14 . . 122.7(3) ?
    O16 C15 C17 . . 120.2(3) ?
    O14 C15 C17 . . 117.0(3) ?
    N2 C3 H3A . . 110 ?
    N2 C3 H3B . . 110 ?
    C4 C3 H3A . . 110 ?
    C4 C3 H3B . . 110 ?
    H3A C3 H3B . . 108 ?
    N5 C4 H4A . . 110 ?
    N5 C4 H4B . . 110 ?
    C3 C4 H4A . . 110 ?
    C3 C4 H4B . . 110 ?
    H4A C4 H4B . . 108 ?
    N5 C6 H6A . . 109 ?
    N5 C6 H6B . . 109 ?
    N5 C6 H6C . . 109 ?
    H6A C6 H6B . . 109 ?
    H6A C6 H6C . . 109 ?
    H6B C6 H6C . . 109 ?
    N5 C7 H7A . . 109 ?
    N5 C7 H7B . . 109 ?
    N5 C7 H7C . . 109 ?
    H7A C7 H7B . . 109 ?
    H7A C7 H7C . . 110 ?
    H7B C7 H7C . . 109 ?
    N2 C8 H8A . . 109 ?
    N2 C8 H8B . . 109 ?
    N2 C8 H8C . . 109 ?
    H8A C8 H8B . . 109 ?
    H8A C8 H8C . . 109 ?
    H8B C8 H8C . . 110 ?
    N2 C9 H9A . . 109 ?
    N2 C9 H9B . . 109 ?
    N2 C9 H9C . . 109 ?
    H9A C9 H9B . . 110 ?
    H9A C9 H9C . . 110 ?
    H9B C9 H9C . . 109 ?
    C11 C13 H13A . . 109 ?
    C11 C13 H13B . . 110 ?
    C11 C13 H13C . . 110 ?
    H13A C13 H13B . . 109 ?
    H13A C13 H13C . . 109 ?
    H13B C13 H13C . . 109 ?
    C15 C17 H17A . . 110 ?
    C15 C17 H17B . . 109 ?
    C15 C17 H17C . . 109 ?
    H17A C17 H17B . . 109 ?
    H17A C17 H17C . . 110 ?
    H17B C17 H17C . . 109 ?
loop_
    _geom_torsion_atom_site_label_1
    _geom_torsion_atom_site_label_2
    _geom_torsion_atom_site_label_3
    _geom_torsion_atom_site_label_4
    _geom_torsion_site_symmetry_1
    _geom_torsion_site_symmetry_2
    _geom_torsion_site_symmetry_3
    _geom_torsion_site_symmetry_4
    _geom_torsion
    _geom_torsion_publ_flag
    O14 Cu1 N2 C8 . . . . -167.6(3) ?
    O10 Cu1 N2 C8 . . . . -58.42(19) ?
    N5 Cu1 N2 C8 . . . . 106.75(19) ?
    O14 Cu1 N2 C9 . . . . -46.9(4) ?
    O10 Cu1 N2 C9 . . . . 62.3(2) ?
    N5 Cu1 N2 C9 . . . . -132.6(2) ?
    O14 Cu1 N2 C3 . . . . 71.5(4) yes
    O10 Cu1 N2 C3 . . . . -179.34(17) yes
    N5 Cu1 N2 C3 . . . . -14.18(18) yes
    C8 N2 C3 C4 . . . . -82.3(3) ?
    C9 N2 C3 C4 . . . . 157.2(2) ?
    Cu1 N2 C3 C4 . . . . 40.1(3) ?
    N2 C3 C4 N5 . . . . -55.2(3) ?
    C3 C4 N5 C6 . . . . -81.1(3) ?
    C3 C4 N5 C7 . . . . 157.5(3) ?
    C3 C4 N5 Cu1 . . . . 40.3(3) ?
    O14 Cu1 N5 C6 . . . . -58.0(2) ?
    O10 Cu1 N5 C6 . . . . -165.4(3) ?
    N2 Cu1 N5 C6 . . . . 106.3(2) ?
    O14 Cu1 N5 C7 . . . . 63.3(2) ?
    O10 Cu1 N5 C7 . . . . -44.1(5) ?
    N2 Cu1 N5 C7 . . . . -132.3(2) ?
    O14 Cu1 N5 C4 . . . . -178.58(17) ?
    O10 Cu1 N5 C4 . . . . 74.0(4) ?
    N2 Cu1 N5 C4 . . . . -14.25(17) ?
    O14 Cu1 O10 C11 . . . . -90.25(17) ?
    N2 Cu1 O10 C11 . . . . 104.56(18) ?
    N5 Cu1 O10 C11 . . . . 17.2(4) ?
    Cu1 O10 C11 O12 . . . . -5.8(3) ?
    Cu1 O10 C11 C13 . . . . 174.5(2) ?
    O10 Cu1 O14 C15 . . . . -87.43(18) ?
    N2 Cu1 O14 C15 . . . . 21.9(4) ?
    N5 Cu1 O14 C15 . . . . 106.71(19) ?
    Cu1 O14 C15 O16 . . . . -4.8(3) ?
    Cu1 O14 C15 C17 . . . . 176.6(2) ?
loop_
    _geom_hbond_atom_site_label_D
    _geom_hbond_atom_site_label_H
    _geom_hbond_atom_site_label_A
    _geom_hbond_site_symmetry_D
    _geom_hbond_site_symmetry_H
    _geom_hbond_site_symmetry_A
    _geom_hbond_distance_DH
    _geom_hbond_distance_HA
    _geom_hbond_distance_DA
    _geom_hbond_angle_DHA
    _geom_hbond_publ_flag
    C3 H3A O12 . . 4_566 0.98 2.34 3.281(4) 160 y
    C4 H4A O16 . . 4_565 0.98 2.50 3.475(4) 176 y
    C13 H13C O16 . . 4_665 0.97 2.54 3.507(4) 173 y
    C17 H17C O12 . . 4_666 0.97 2.58 3.542(4) 170 y
data_global
_journal_date_recd_electronic     2008-01-17
_journal_date_accepted     2008-01-23
_journal_name_full     'Acta Crystallographica, Section E'
_journal_year     2008
_journal_volume     64
_journal_issue      2
_journal_page_first     m430
_journal_page_last     m431
_journal_paper_category     QM
_journal_coeditor_code     SI2074
_publ_contact_author_name     'Chen, Peter'
_publ_contact_author_address
;
Laboratorium f\"ur Organische Chemie
Eidgen\"ossische Technische Hochschule (ETH) Z\"urich
Wolfgang-Pauli-Strasse 10
8093 Z\"urich
Switzerland
;
_publ_contact_author_email     chen@org.chem.ethz.ch
_publ_contact_author_fax     '0031 20 5987488'
_publ_contact_author_phone     '0031 20 5987482'
_publ_section_title
;\
Bis(acetato-\k<i>O</i>)[<i>N</i>,<i>N</i>,<i>N</i>',<i>N</i>'-\
tetramethylethane-1,2-diamine-\k^2^<i>N</i>,<i>N</i>']copper(II)
;
loop_
    _publ_author_name
    _publ_author_footnote
    _publ_author_address
    'Slootweg, J. Chris'
;
Present address: Department of Chemistry and Pharmaceutical Sciences,
Vrije Universiteit Amsterdam,
De Boelelaan 1083,
1081 HV Amsterdam,
The Netherlands
;
;
Laboratorium f\"ur Organische Chemie
Eidgen\"ossische Technische Hochschule (ETH) Z\"urich
Wolfgang-Pauli-Strasse 10
8093 Z\"urich
Switzerland
;
    'Chen, Peter'
;
?
;
;
Laboratorium f\"ur Organische Chemie
Eidgen\"ossische Technische Hochschule (ETH) Z\"urich
Wolfgang-Pauli-Strasse 10
8093 Z\"urich
Switzerland
;
_exptl_special_details
;
?
;
