# Supplementary material for: Bis(acetato-κO)[N,N,N′,N′-tetra­methyl­ethane-1,2-diamine-κ2 N,N′]copper(II)
Source: Acta Crystallogr Sect E Struct Rep Online. 2008 Jan 30;64(Pt 2):m430–1. doi: 10.1107/S1600536808002584 (PMC2960195; doi:10.1107/S1600536808002584)
Supplement: Supplementary file 2 [file e-64-0m430-Isup2.hkl]

# 
# h,k,l, Fc-squared, Fo-squared, sigma(Fo-squared) and status flag 
# 
data_I
_shelx_title '   sloot2 -53 0-26' 
_shelx_refln_list_code          4 
_shelx_F_calc_maximum      144.50 
_exptl_crystal_F_000       628.00 
_reflns_d_resolution_high   .8100 
 
loop_ 
 _symmetry_equiv_pos_as_xyz 
 'x, y, z' 
 '-x+1/2, y+1/2, -z+1/2' 
 '-x, -y, -z' 
 'x-1/2, -y-1/2, z-1/2' 
 
_cell_length_a     8.0201 
_cell_length_b    15.9153 
_cell_length_c    10.8536 
_cell_angle_alpha  90.000 
_cell_angle_beta   90.910 
_cell_angle_gamma  90.000 
 
_shelx_F_squared_multiplier     1.000 
 
loop_ 
 _refln_index_h 
 _refln_index_k 
 _refln_index_l 
 _refln_F_squared_calc 
 _refln_F_squared_meas 
 _refln_F_squared_sigma 
 _refln_observed_status 
   2   0   0     3838.43     4438.68    138.20 o 
   4   0   0       54.21       76.65     11.74 o 
   6   0   0      994.30     1280.99     83.90 o 
   8   0   0       22.04       34.83      9.17 o 
   2   1   0     1045.58     1184.29     37.73 o 
   3   1   0         .10         .97      3.60 o 
   4   1   0      167.40      128.11      6.96 o 
   5   1   0         .32        -.78     22.73 o 
   6   1   0     8124.07     9066.13    333.03 o 
   7   1   0        8.30        4.29      7.59 o 
   8   1   0      212.25      227.66     17.79 o 
   9   1   0        7.17       24.51      6.94 o 
   1   2   0         .86       22.36      6.60 o 
   2   2   0     1001.28      856.91     51.09 o 
   3   2   0       15.21       20.53      5.68 o 
   4   2   0     1510.04     1499.96     62.28 o 
   5   2   0      163.93      156.00      8.44 o 
   6   2   0      255.75      333.04     57.06 o 
   7   2   0       43.83       15.77     13.20 o 
   8   2   0      242.97      229.35     25.31 o 
   9   2   0        4.72       18.88      7.57 o 
   1   3   0      160.02      170.81      8.82 o 
   2   3   0    16806.07    18137.16    828.50 o 
   3   3   0      648.12      668.67     26.28 o 
   4   3   0     1278.35     1197.79     50.56 o 
   5   3   0       13.58       16.14      5.76 o 
   6   3   0     1891.28     2051.46     60.59 o 
   7   3   0        3.05        8.02      9.76 o 
   8   3   0     1035.32     1014.20     36.64 o 
   9   3   0       15.47       19.47      7.33 o 
   0   4   0     2306.76     2427.53    142.02 o 
   1   4   0        8.50       20.90      4.03 o 
   2   4   0    14727.23    15471.73    755.07 o 
   3   4   0      532.19      488.98     21.59 o 
   4   4   0     2607.44     2591.84     97.85 o 
   5   4   0       48.08       54.85     19.07 o 
   6   4   0       33.82       27.29      7.46 o 
   7   4   0      142.44      137.03     30.99 o 
   8   4   0      373.70      392.27     17.52 o 
   9   4   0       61.38       52.67      7.62 o 
   1   5   0        8.74       11.37      4.03 o 
   2   5   0      156.79      105.33     11.01 o 
   3   5   0     2809.15     2964.07    135.74 o 
   4   5   0     5242.53     5169.59    264.24 o 
   5   5   0        4.23       -5.75      6.47 o 
   6   5   0     1005.44     1080.36     37.40 o 
   7   5   0       16.11       17.60     11.00 o 
   8   5   0      824.50      870.89     41.89 o 
   9   5   0       42.38       50.60      9.24 o 
   0   6   0      208.01      118.23      8.81 o 
   1   6   0      246.24      226.29      8.82 o 
   2   6   0     9947.00     9925.46    402.25 o 
   3   6   0     2127.79     2263.67     88.03 o 
   4   6   0     1568.22     1594.47     90.26 o 
   5   6   0      175.22      171.90     12.56 o 
   6   6   0       38.97       38.41      5.55 o 
   7   6   0       49.74       53.87      5.31 o 
   8   6   0      167.10      193.15     21.82 o 
   9   6   0       94.32      107.77      9.29 o 
   1   7   0      405.35      368.62     13.23 o 
   2   7   0      191.48      175.43     17.62 o 
   3   7   0     1427.97     1410.53     53.47 o 
   4   7   0     3469.92     3350.17    143.01 o 
   5   7   0       50.61       50.27     15.40 o 
   6   7   0      727.65      778.80     31.60 o 
   7   7   0        4.08       -2.62      4.40 o 
   8   7   0      475.54      487.54     19.12 o 
   9   7   0       40.17       37.27      7.53 o 
   0   8   0     1228.82     1120.57     53.89 o 
   1   8   0       22.67       23.10      2.93 o 
   2   8   0     2168.90     2012.43     90.67 o 
   3   8   0      524.17      547.42     23.65 o 
   4   8   0     3117.88     3090.06    164.79 o 
   5   8   0      648.68      635.72     52.36 o 
   6   8   0       26.81       17.67     11.18 o 
   7   8   0      163.92      164.76     14.67 o 
   8   8   0      117.79      125.50      9.03 o 
   9   8   0       63.22       56.76      8.19 o 
   1   9   0     1645.35     1477.30     46.56 o 
   2   9   0     2353.36     2322.18     71.26 o 
   3   9   0      654.65      621.24     38.78 o 
   4   9   0      186.07      185.69     21.46 o 
   5   9   0        5.34       12.75      5.73 o 
   6   9   0      863.84      942.05     34.53 o 
   7   9   0       20.47       30.22      5.46 o 
   8   9   0      375.08      362.17     16.28 o 
   0  10   0     5964.50     5756.32    207.30 o 
   1  10   0      891.12      938.88     36.44 o 
   2  10   0      520.38      465.14     23.88 o 
   3  10   0      100.35      103.48      8.25 o 
   4  10   0      550.52      577.42     34.16 o 
   5  10   0      345.29      400.40     30.83 o 
   6  10   0        6.95        6.86      7.88 o 
   7  10   0      386.37      384.93     20.11 o 
   8  10   0        1.05       -2.44      8.07 o 
   1  11   0     1906.51     2040.25     59.11 o 
   2  11   0      392.39      396.18     16.89 o 
   3  11   0      131.79      132.29      8.37 o 
   4  11   0       38.30       48.03      7.33 o 
   5  11   0      107.67       82.57     11.37 o 
   6  11   0     1223.14     1286.56     79.47 o 
   7  11   0       22.05       23.66      7.75 o 
   8  11   0      136.06      122.15     10.50 o 
   0  12   0     4382.96     4860.60    159.47 o 
   1  12   0      169.37      188.93      8.07 o 
   2  12   0      312.52      336.56     14.68 o 
   3  12   0      227.72      247.66     14.31 o 
   4  12   0       14.36       12.13      5.68 o 
   5  12   0      510.22      588.21     29.74 o 
   6  12   0      164.54      131.61     11.33 o 
   7  12   0      222.76      202.47     29.90 o 
   1  13   0     1833.40     2045.73     58.66 o 
   2  13   0      107.08      118.46      8.80 o 
   3  13   0        8.26        2.57      5.87 o 
   4  13   0      364.81      378.03     20.92 o 
   5  13   0      179.53      136.99     30.08 o 
   6  13   0      196.06      186.53     12.07 o 
   7  13   0       26.93       23.06      8.16 o 
   0  14   0      316.42      329.20     24.96 o 
   1  14   0       10.32        7.70      3.30 o 
   2  14   0      382.33      398.63     18.35 o 
   3  14   0      255.63      288.38     19.08 o 
   4  14   0       44.59       62.70     11.00 o 
   5  14   0      584.22      646.84     32.19 o 
   6  14   0       80.50       88.74     13.20 o 
   1  15   0      678.53      763.41     27.92 o 
   2  15   0       54.60       44.00      7.70 o 
   3  15   0      216.66      252.76     16.87 o 
   4  15   0      256.79      247.28     20.18 o 
   5  15   0       60.48       50.23     11.00 o 
   6  15   0       10.57       15.76     11.73 o 
   0  16   0       32.17       37.03      5.50 o 
   1  16   0       95.33      119.92      8.43 o 
   2  16   0      220.61      247.99     17.98 o 
   3  16   0      232.22      272.57     20.91 o 
   4  16   0       64.81       70.04     11.73 o 
   5  16   0      151.17      110.39     15.77 o 
   1  17   0      155.79      191.46     11.37 o 
   2  17   0         .95       -1.47      4.40 o 
   3  17   0      569.70      627.49     43.33 o 
   4  17   0       73.49       82.14     13.57 o 
   0  18   0       33.52       43.26      7.70 o 
   1  18   0       81.73       61.60      8.43 o 
   2  18   0       37.27       38.50      6.97 o 
   3  18   0       86.40       70.04     12.10 o 
   1  19   0      278.71      324.32     21.65 o 
   2  19   0        3.74       12.47      6.97 o 
  -9   0   1      109.76      109.28     20.17 o 
  -7   0   1      246.65      278.49     16.14 o 
  -5   0   1     8796.20     9072.04    363.57 o 
  -3   0   1      269.83      219.29      9.92 o 
   1   0   1     7410.86     7150.85    456.65 o 
   3   0   1      215.34      258.86     11.75 o 
   5   0   1     1714.83     1976.99    130.40 o 
   7   0   1      392.34      432.06     34.14 o 
   9   0   1      596.80      581.27     53.24 o 
  -9   1   1      682.72      703.78     36.33 o 
  -8   1   1         .02         .78      5.69 o 
  -7   1   1      270.70      288.12     11.67 o 
  -6   1   1        1.66        2.90     13.38 o 
  -5   1   1      538.13      614.90     22.94 o 
  -4   1   1        3.04         .54      3.67 o 
  -3   1   1      231.38      254.46      9.68 o 
  -2   1   1      872.85      866.07     27.46 o 
   1   1   1    15972.95    17343.03    734.75 o 
   2   1   1        7.65       19.55      3.34 o 
   3   1   1      630.19      509.22     14.72 o 
   4   1   1       84.11       94.93      6.26 o 
   5   1   1     6884.10     7132.07    179.09 o 
   6   1   1       54.29       51.66     15.40 o 
   7   1   1      312.11      310.11     25.32 o 
   8   1   1       12.73       -2.00      7.04 o 
   9   1   1       35.12       63.54     10.81 o 
  -9   2   1       60.38       66.95     10.08 o 
  -8   2   1        1.95       -1.63      9.17 o 
  -7   2   1     1048.60     1096.72     31.54 o 
  -6   2   1      157.26      155.88     14.49 o 
  -5   2   1     4148.02     4174.54    119.98 o 
  -4   2   1       18.34       15.82      4.38 o 
  -3   2   1     2894.94     2473.94     62.77 o 
  -2   2   1      637.46      597.37     18.49 o 
  -1   2   1     5126.51     4781.06    169.97 o 
   0   2   1      925.64      881.38     45.45 o 
   1   2   1     7149.19     7266.06    500.57 o 
   2   2   1     2140.11     2104.45     71.78 o 
   3   2   1       90.01       97.83      6.65 o 
   4   2   1      179.52      193.41      8.62 o 
   5   2   1     2045.15     2154.79     60.38 o 
   6   2   1      314.57      304.78     30.65 o 
   7   2   1      708.18      710.84     32.02 o 
   8   2   1       20.10        9.53     13.93 o 
   9   2   1      429.64      469.80     47.35 o 
  -9   3   1      372.26      386.57     18.78 o 
  -8   3   1       55.86       61.81      6.50 o 
  -7   3   1      475.77      449.69     16.45 o 
  -6   3   1       85.96       94.19      7.14 o 
  -5   3   1     1340.25     1358.08     34.91 o 
  -4   3   1        8.50       27.23      6.05 o 
  -3   3   1      563.13      531.34     14.04 o 
  -2   3   1     9179.33     9160.46    253.04 o 
  -1   3   1     4222.66     4084.86    142.12 o 
   0   3   1      312.70      227.49     11.78 o 
   1   3   1     4970.60     4984.01    244.14 o 
   2   3   1     1930.97     2051.06     83.50 o 
   3   3   1    13357.58    13612.87    451.29 o 
   4   3   1       40.19       52.66      5.97 o 
   5   3   1      645.10      563.78     61.39 o 
   6   3   1        3.09       10.34      6.45 o 
   7   3   1      910.19      969.93     45.56 o 
   8   3   1      108.37      111.52     13.09 o 
   9   3   1       45.80       35.08     12.47 o 
  -9   4   1       28.81       31.61      8.28 o 
  -8   4   1       46.70       46.38      7.51 o 
  -7   4   1     1156.24     1135.54     42.13 o 
  -6   4   1      347.54      371.72     17.44 o 
  -5   4   1      514.79      492.07     15.54 o 
  -4   4   1       17.02       22.89      3.86 o 
  -3   4   1    20880.28    22301.11    733.42 o 
  -2   4   1     3225.33     3237.44    106.77 o 
  -1   4   1       21.66       36.67      3.67 o 
   0   4   1      497.86      497.98     22.83 o 
   1   4   1     3365.54     3277.57    132.37 o 
   2   4   1      814.85      890.99     38.60 o 
   3   4   1      171.92      184.73     11.23 o 
   4   4   1     1261.67     1287.94     40.29 o 
   5   4   1      962.71      881.04     64.97 o 
   6   4   1      602.20      603.28     27.34 o 
   7   4   1      549.32      563.79     23.02 o 
   8   4   1       17.41         .31      9.81 o 
   9   4   1      683.47      640.40     44.70 o 
  -9   5   1      779.08      812.64     59.14 o 
  -8   5   1       81.50       91.99      8.35 o 
  -7   5   1      380.85      397.42     38.36 o 
  -6   5   1        2.00         .09     16.50 o 
  -5   5   1      416.53      378.78     13.07 o 
  -4   5   1      455.89      409.66     13.07 o 
  -3   5   1      876.87      918.87     33.72 o 
  -2   5   1     2265.27     2077.25    116.11 o 
  -1   5   1     1405.49     1237.31     44.43 o 
   0   5   1      699.04      649.15     40.75 o 
   1   5   1       15.11       25.34      3.12 o 
   2   5   1      219.78      220.66     16.52 o 
   4   5   1       30.39       26.10      5.79 o 
   5   5   1      135.20      110.76      8.62 o 
   6   5   1         .55        -.36      6.21 o 
   7   5   1      511.48      489.37     29.01 o 
   8   5   1      221.69      243.84     38.15 o 
   9   5   1        5.38       15.21      7.26 o 
  -9   6   1       52.51       46.30      8.19 o 
  -8   6   1       72.44       91.76     16.50 o 
  -7   6   1      133.62      124.15      9.54 o 
  -6   6   1       39.06       38.60      5.68 o 
  -5   6   1      944.62      854.02     26.89 o 
  -4   6   1       67.58       66.69      4.95 o 
  -3   6   1    18274.37    18874.29   1026.10 o 
  -2   6   1      404.58      385.96     13.49 o 
  -1   6   1       23.59       52.07      5.13 o 
   0   6   1      171.51      152.12      6.78 o 
   1   6   1     2584.27     2253.44     96.97 o 
   2   6   1     2723.54     2644.83    125.18 o 
   3   6   1        3.51        5.50      6.60 o 
   4   6   1      288.51      301.10     21.29 o 
   5   6   1      479.92      449.60     17.18 o 
   6   6   1      163.48      150.08     11.19 o 
   7   6   1      161.44      156.38     10.58 o 
   8   6   1         .38       -3.01      9.17 o 
   9   6   1      983.52      970.01     48.58 o 
  -9   7   1      507.92      481.94     24.79 o 
  -8   7   1        3.62        8.07      7.52 o 
  -7   7   1      224.57      228.08      9.96 o 
  -6   7   1      376.95      413.24     19.45 o 
  -5   7   1      471.99      481.81     24.06 o 
  -4   7   1     1935.79     2025.35    132.31 o 
  -3   7   1      361.57      319.14     21.30 o 
  -2   7   1       39.04       45.21      4.13 o 
  -1   7   1     2421.18     2255.26     71.77 o 
   0   7   1      227.55      189.44      9.91 o 
   1   7   1      434.73      349.78     18.89 o 
   2   7   1      486.49      457.59     16.23 o 
   3   7   1     7963.18     8427.66    322.27 o 
   4   7   1         .19       -3.67      7.70 o 
   5   7   1      999.38      952.10     61.63 o 
   6   7   1      172.75      179.97     20.73 o 
   7   7   1      246.79      266.98     15.93 o 
   8   7   1      257.62      241.79     14.83 o 
   9   7   1       18.81       19.80      7.88 o 
  -9   8   1      169.15      153.22     12.36 o 
  -8   8   1      141.70      133.18     10.30 o 
  -7   8   1       81.01       82.72     16.69 o 
  -6   8   1       89.52       87.41      6.43 o 
  -5   8   1     1234.72     1198.01     44.55 o 
  -4   8   1       87.44       81.64      7.31 o 
  -3   8   1     3277.43     3242.46    105.06 o 
  -2   8   1      278.33      309.11     14.32 o 
  -1   8   1     2918.37     2600.00     80.03 o 
   0   8   1      240.64      209.61     10.65 o 
   2   8   1     5977.38     6029.89    220.67 o 
   3   8   1       18.51       10.56      3.07 o 
   4   8   1      333.20      301.15     18.54 o 
   5   8   1      385.85      405.37     24.60 o 
   6   8   1        1.95        1.83      8.98 o 
   7   8   1      390.11      386.13     16.86 o 
   8   8   1       45.36       39.85      9.35 o 
   9   8   1      342.59      308.93     25.68 o 
  -8   9   1        8.33       -4.67      4.67 o 
  -7   9   1      456.42      454.55     18.68 o 
  -6   9   1      433.52      442.68     30.47 o 
  -5   9   1      417.38      465.92     29.74 o 
  -4   9   1      791.82      834.98     26.21 o 
  -3   9   1      735.35      728.63     21.99 o 
  -2   9   1      506.10      492.75     22.05 o 
  -1   9   1      640.93      580.65     18.75 o 
   0   9   1      906.05      839.56     26.14 o 
   1   9   1     2793.00     2423.73    186.84 o 
   2   9   1       26.52       30.80      6.23 o 
   3   9   1      995.63     1025.42     41.10 o 
   4   9   1        1.00       10.61     13.20 o 
   5   9   1     1460.97     1622.06     71.47 o 
   6   9   1      268.95      310.31     15.50 o 
   7   9   1      144.51      148.44      8.88 o 
   8   9   1      114.96      106.17     15.77 o 
  -8  10   1      155.10      135.47     11.65 o 
  -7  10   1      120.28      122.48     22.92 o 
  -6  10   1      371.84      376.37     16.78 o 
  -5  10   1      552.64      572.98     50.32 o 
  -4  10   1      414.87      439.74     16.13 o 
  -3  10   1      783.76      806.02     24.31 o 
  -2  10   1      111.05      121.41      7.70 o 
  -1  10   1     4664.66     4676.66    126.77 o 
   0  10   1      816.98      837.05     26.12 o 
   1  10   1        2.83       -2.93      5.87 o 
   2  10   1     1626.31     1664.85     95.59 o 
   3  10   1         .45       -1.10      8.80 o 
   4  10   1      564.79      549.27     24.84 o 
   5  10   1       14.50       24.20      8.43 o 
   6  10   1       77.30       79.61     14.48 o 
   7  10   1      588.74      534.88     25.55 o 
   8  10   1       69.13       61.25      8.80 o 
  -8  11   1        4.67       12.60      7.55 o 
  -7  11   1      219.73      225.01     14.65 o 
  -6  11   1      585.11      647.68     30.47 o 
  -5  11   1       43.92       47.28      6.35 o 
  -4  11   1      251.45      253.91     15.41 o 
  -3  11   1       62.53       57.62      6.08 o 
  -2  11   1      667.25      652.40     26.83 o 
  -1  11   1      138.15      154.80      8.07 o 
   0  11   1     1694.62     1731.53     45.03 o 
   1  11   1     2760.95     2978.32    115.63 o 
   2  11   1       50.22       62.34     10.27 o 
   3  11   1      297.09      305.69     14.59 o 
   4  11   1      128.68      129.84     15.77 o 
   5  11   1      892.82      926.47     41.43 o 
   6  11   1      253.50      272.74     18.29 o 
   7  11   1       69.35       63.95      8.28 o 
   8  11   1       50.70       41.71     10.45 o 
  -7  12   1      156.29      138.90     29.16 o 
  -6  12   1       65.92       71.03      7.66 o 
  -5  12   1      725.15      800.12     62.28 o 
  -4  12   1       94.96       90.47      7.57 o 
  -3  12   1      236.70      236.66     13.21 o 
  -2  12   1       81.80       93.15      8.80 o 
  -1  12   1      892.01      888.66     28.32 o 
   0  12   1     2056.14     2254.56     58.00 o 
   1  12   1      308.30      322.62     17.62 o 
   2  12   1      242.91      254.29     14.31 o 
   3  12   1       26.64       33.37      9.53 o 
   4  12   1      345.65      355.27     22.39 o 
   5  12   1        5.84       18.14      6.77 o 
   6  12   1      428.65      385.03     24.04 o 
   7  12   1      263.36      230.59     31.73 o 
  -7  13   1       15.79        9.14     14.48 o 
  -6  13   1      353.86      328.43     22.13 o 
  -5  13   1       19.09       23.31      6.44 o 
  -4  13   1      583.89      639.04     35.26 o 
  -3  13   1      125.45       91.32      8.44 o 
  -2  13   1      390.42      423.99     18.35 o 
  -1  13   1      407.28      444.23     16.15 o 
   0  13   1      687.03      722.12     27.19 o 
   1  13   1     1194.31     1310.87     47.86 o 
   2  13   1      133.52      162.85     11.74 o 
   3  13   1      235.90      238.85     14.31 o 
   4  13   1      257.86      250.96     16.88 o 
   5  13   1      195.67      207.22     15.33 o 
   6  13   1       70.90       71.62     11.00 o 
   7  13   1       84.58       69.37     20.35 o 
  -6  14   1        8.57        5.25      7.73 o 
  -5  14   1      395.68      422.02     27.33 o 
  -4  14   1      255.17      254.99     18.71 o 
  -3  14   1       89.76       83.24      9.53 o 
  -2  14   1      397.29      390.20     21.66 o 
  -1  14   1       83.16      103.05      6.60 o 
   0  14   1      554.36      597.19     23.87 o 
   1  14   1      565.23      660.38     26.81 o 
   2  14   1      350.26      434.92     20.55 o 
   3  14   1        9.44       16.13      6.23 o 
   4  14   1      478.08      572.34     39.28 o 
   5  14   1       75.00       67.16     32.82 o 
   6  14   1      365.53      370.72     25.37 o 
  -6  15   1       24.46       20.74     16.50 o 
  -5  15   1        1.57        5.13      9.17 o 
  -4  15   1      593.44      671.27     40.03 o 
  -3  15   1         .08        6.60      6.23 o 
  -2  15   1      755.85      841.07     46.30 o 
  -1  15   1      125.12      148.17      6.97 o 
   0  15   1      163.25      185.97      8.80 o 
   1  15   1      125.53      128.37      8.80 o 
   2  15   1       45.70       48.77      8.80 o 
   3  15   1      420.16      441.94     27.53 o 
   4  15   1       89.49       79.58     11.00 o 
   5  15   1       33.53       36.95      7.62 o 
   6  15   1       27.80       18.76      7.90 o 
  -5  16   1       63.84       54.63     10.27 o 
  -4  16   1       37.50       33.00      9.17 o 
  -3  16   1      169.47      170.56     17.24 o 
  -2  16   1      407.93      448.16     24.96 o 
  -1  16   1       94.55      108.18      6.97 o 
   0  16   1       53.11       61.23      4.77 o 
   1  16   1       50.81       65.27      6.60 o 
   2  16   1      560.07      667.20     43.33 o 
   3  16   1         .01        5.50      7.33 o 
   4  16   1      422.40      470.53     37.80 o 
   5  16   1       59.19       39.97     10.63 o 
  -4  17   1      402.45      421.67     36.70 o 
  -3  17   1       33.22       33.37      8.80 o 
  -2  17   1      423.31      473.11     27.53 o 
  -1  17   1         .80       -2.93      4.40 o 
   0  17   1       61.97       73.34      6.23 o 
   1  17   1       35.88       43.27      6.23 o 
   2  17   1       97.84      122.48     12.10 o 
   3  17   1      167.64      162.85     16.51 o 
   4  17   1       23.78       22.00      9.53 o 
  -3  18   1       84.95      107.44     14.67 o 
  -2  18   1       98.17       86.91     12.83 o 
  -1  18   1       12.63       16.13      5.50 o 
   0  18   1       98.37      118.81      7.70 o 
   1  18   1        7.30       11.37      5.50 o 
   2  18   1      387.90      428.27     28.26 o 
   3  18   1        5.57        4.77      8.07 o 
  -2  19   1      186.11      199.90     18.71 o 
  -1  19   1        7.30        9.17      5.87 o 
   0  19   1       46.57       40.70      8.80 o 
   1  19   1       33.51       35.56      8.80 o 
   2  19   1       59.08       68.57      9.17 o 
  -8   0   2       16.53       29.33      8.80 o 
  -6   0   2     5892.30     6058.45    220.59 o 
  -4   0   2     1883.59     1853.35     67.01 o 
  -2   0   2      921.58      854.93     38.07 o 
   0   0   2      821.10      784.04     54.92 o 
   2   0   2      672.05      538.41     23.60 o 
   4   0   2     4470.47     4163.69    126.39 o 
   6   0   2     6535.25     7313.91    504.03 o 
   8   0   2       16.14         .73     11.00 o 
  -9   1   2         .04        2.03      7.10 o 
  -8   1   2      249.83      240.68     12.30 o 
  -7   1   2       96.37       86.82      8.43 o 
  -6   1   2      610.73      708.34     25.19 o 
  -5   1   2        6.43       14.76      5.05 o 
  -4   1   2     4988.19     5103.26    196.67 o 
  -3   1   2      146.26      177.43      7.39 o 
  -2   1   2      199.64      160.98      6.36 o 
  -1   1   2      418.28      494.82     89.53 o 
   1   1   2     2250.95     2320.00    141.45 o 
   2   1   2       93.08       61.04      8.99 o 
   3   1   2       66.25       72.55     11.55 o 
   4   1   2     3423.48     3508.09     79.13 o 
   5   1   2      548.43      523.07     16.58 o 
   6   1   2        7.34      109.82     18.58 o 
   7   1   2       19.88       31.53      9.90 o 
   9   1   2        7.07       11.00     16.86 o 
  -9   2   2      139.75      140.41     10.85 o 
  -8   2   2      494.81      511.71     21.15 o 
  -7   2   2       30.92       20.72      5.96 o 
  -6   2   2     3347.02     3387.38     80.02 o 
  -5   2   2      666.90      712.73     21.26 o 
  -4   2   2     1364.63     1274.44     63.50 o 
  -3   2   2     1400.40     1416.40     42.96 o 
  -2   2   2     3711.56     3565.98     93.39 o 
  -1   2   2    15394.76    16529.99   1031.51 o 
   0   2   2      210.31      211.35      9.92 o 
   1   2   2     8634.99     8548.17    277.43 o 
   2   2   2     5252.98     5017.23    161.81 o 
   3   2   2      148.84      170.17      9.36 o 
   4   2   2     2858.84     2599.98    116.96 o 
   5   2   2      190.80      197.90     10.93 o 
   6   2   2     4233.40     4268.17    171.21 o 
   7   2   2      171.58      165.51     14.05 o 
   8   2   2      211.79      241.01     27.88 o 
   9   2   2      123.53      135.73     15.26 o 
  -9   3   2        9.15        8.92      6.96 o 
  -8   3   2      105.97       91.61     11.92 o 
  -7   3   2       90.00       86.67     15.22 o 
  -6   3   2      222.91      220.39     17.61 o 
  -5   3   2       21.18       14.55      5.01 o 
  -4   3   2     2887.57     2731.69    119.73 o 
  -3   3   2      470.22      451.40     15.51 o 
  -2   3   2     6937.58     6302.11    166.45 o 
  -1   3   2       80.89       93.60     15.04 o 
   0   3   2     5468.45     5145.80    273.53 o 
   1   3   2       66.75       64.94      4.40 o 
   2   3   2     8017.70     7761.08    235.36 o 
   3   3   2        6.33        7.82      3.72 o 
   4   3   2     1213.79     1102.88     37.19 o 
   5   3   2      501.64      465.65     16.52 o 
   6   3   2       28.92       29.24      9.71 o 
   7   3   2       22.82        9.17     13.57 o 
   8   3   2      156.51      165.20     13.75 o 
   9   3   2       19.63       19.07     16.87 o 
  -9   4   2         .41       -6.35      6.35 o 
  -8   4   2     1509.20     1553.20    103.09 o 
  -7   4   2       27.17       24.29      6.60 o 
  -6   4   2     1089.88     1105.95     74.89 o 
  -5   4   2      310.72      312.43     22.58 o 
  -4   4   2     1804.84     1673.78     69.33 o 
  -3   4   2     1341.59     1342.98     48.95 o 
  -2   4   2     1801.94     1638.64     79.99 o 
  -1   4   2     2984.32     2688.13    156.96 o 
   0   4   2      755.14      675.99     68.83 o 
   1   4   2      532.22      497.70     22.41 o 
   2   4   2     5142.06     5038.27    241.06 o 
   3   4   2      571.11      540.90     17.10 o 
   4   4   2     1093.28      939.28     43.30 o 
   5   4   2       69.15       66.35      6.12 o 
   6   4   2     1470.66     1467.36     51.21 o 
   7   4   2       26.19       15.51     10.63 o 
   8   4   2     1382.63     1433.43     62.56 o 
   9   4   2       24.45       39.42     11.95 o 
  -9   5   2      100.88       91.97     11.92 o 
  -8   5   2       28.59       16.26     13.93 o 
  -7   5   2       54.01       42.97      6.06 o 
  -6   5   2      391.52      335.86     37.26 o 
  -5   5   2      214.50      210.55      8.55 o 
  -4   5   2      223.19      220.43     13.76 o 
  -3   5   2      804.20      794.60     24.59 o 
  -2   5   2     8448.49     7906.62    344.51 o 
  -1   5   2      833.68      833.60     29.90 o 
   0   5   2     8043.30     6908.12    251.77 o 
   1   5   2       71.99       74.54      6.97 o 
   2   5   2    10134.98    10088.17    624.69 o 
   3   5   2      697.76      758.15     31.71 o 
   4   5   2       14.00       22.46      6.05 o 
   5   5   2       42.66       56.35      8.80 o 
   6   5   2        3.84       -2.08      7.44 o 
   7   5   2      128.22      127.59     10.25 o 
   8   5   2       84.60       95.52     17.05 o 
   9   5   2      126.96      120.63     16.33 o 
  -9   6   2       66.41       62.93     13.38 o 
  -8   6   2     1087.53     1104.92     41.36 o 
  -7   6   2      134.81      120.46      8.98 o 
  -6   6   2      716.47      714.54     45.75 o 
  -5   6   2      143.18      146.24      7.10 o 
  -4   6   2     2036.87     1906.65     55.42 o 
  -3   6   2     1066.16     1018.68     31.87 o 
  -2   6   2      254.20      257.43     12.48 o 
  -1   6   2     1501.42     1402.08     66.61 o 
   0   6   2      387.77      380.85     23.52 o 
   1   6   2     1059.15      936.11     48.53 o 
   2   6   2      746.26      717.51     28.15 o 
   3   6   2      101.55       88.77     11.00 o 
   4   6   2     2627.70     2522.59     82.14 o 
   5   6   2      124.03      108.30      9.72 o 
   6   6   2      595.25      601.67     37.29 o 
   7   6   2       58.86       49.13      8.07 o 
   8   6   2     1075.12     1151.78     53.62 o 
   9   6   2       22.04       32.13     11.73 o 
  -9   7   2      157.69      156.14     16.69 o 
  -8   7   2       21.65       33.72     13.75 o 
  -7   7   2      329.67      321.31     16.12 o 
  -6   7   2      120.29      113.69      6.78 o 
  -5   7   2      159.16      179.54     17.97 o 
  -4   7   2      272.55      245.69     25.14 o 
  -3   7   2      161.96      154.18      6.96 o 
  -2   7   2     6764.16     6613.38    192.65 o 
  -1   7   2       17.31       19.11      3.12 o 
   0   7   2     4868.99     4144.56    168.09 o 
   1   7   2         .49       -2.90      3.34 o 
   2   7   2     1187.48     1026.03     40.88 o 
   3   7   2     1201.53     1227.56     73.36 o 
   4   7   2      151.45      160.02     11.12 o 
   5   7   2      388.35      343.03     15.44 o 
   6   7   2      146.60      151.14     14.30 o 
   7   7   2       62.17       66.13      8.09 o 
   8   7   2      123.25      102.14     26.41 o 
   9   7   2       55.50       40.53      9.97 o 
  -8   8   2      571.20      601.03     33.41 o 
  -7   8   2       16.54       11.60     11.73 o 
  -6   8   2      599.63      662.85     35.81 o 
  -5   8   2      231.49      247.85     30.82 o 
  -4   8   2      475.05      450.35     16.58 o 
  -3   8   2      413.07      410.13     19.65 o 
  -2   8   2     1508.86     1455.80     43.31 o 
  -1   8   2      270.07      239.36     11.75 o 
   0   8   2       20.73       21.98      4.05 o 
   1   8   2     2272.00     2257.77    114.07 o 
   2   8   2     1441.68     1379.19     48.72 o 
   3   8   2      713.63      730.56     52.77 o 
   4   8   2     1920.83     2009.72     91.04 o 
   5   8   2        7.67        2.76      6.04 o 
   6   8   2      681.78      773.82     31.38 o 
   7   8   2       44.90       23.14      7.51 o 
   8   8   2      397.91      392.03     23.35 o 
  -8   9   2        3.95       -5.28     15.76 o 
  -7   9   2      346.43      344.55     18.45 o 
  -6   9   2        1.71        9.00      5.73 o 
  -5   9   2      127.53      154.16      9.63 o 
  -4   9   2     1160.43     1077.48     32.02 o 
  -3   9   2      758.16      763.26     38.43 o 
  -2   9   2     3361.42     3461.30    118.65 o 
  -1   9   2      330.92      326.05     14.69 o 
   0   9   2     1745.22     1607.22    128.25 o 
   1   9   2     1474.83     1545.56     87.29 o 
   2   9   2      254.07      200.87      9.74 o 
   3   9   2      252.08      240.47     33.58 o 
   4   9   2     1554.41     1622.14     63.74 o 
   5   9   2      278.46      324.38     19.11 o 
   6   9   2       10.50       -7.33      7.33 o 
   7   9   2      219.54      198.59     17.61 o 
   8   9   2      107.66      101.97     12.22 o 
  -8  10   2      167.47      192.10     16.45 o 
  -7  10   2       36.05       27.47     12.10 o 
  -6  10   2      697.79      708.51     31.43 o 
  -5  10   2     1255.93     1300.78    187.17 o 
  -4  10   2      207.11      203.25     12.47 o 
  -3  10   2      122.56      115.49      7.70 o 
  -2  10   2      569.33      529.14     19.84 o 
  -1  10   2      360.47      375.62     16.16 o 
   0  10   2       70.84       68.95      6.60 o 
   1  10   2      982.51      933.53     46.20 o 
   2  10   2     1139.39     1134.80     49.87 o 
   3  10   2     2195.46     2113.68     95.67 o 
   4  10   2      305.51      295.61     19.27 o 
   5  10   2       54.35       60.75      9.55 o 
   6  10   2     1005.26      975.03     69.86 o 
   7  10   2      105.74      122.11     46.21 o 
   8  10   2       75.02       73.94      7.73 o 
  -8  11   2        1.73      -10.74     10.74 o 
  -7  11   2      303.86      287.22     35.41 o 
  -6  11   2       24.26       12.47      8.07 o 
  -5  11   2      198.47      206.51     20.54 o 
  -4  11   2      412.93      415.77     15.44 o 
  -3  11   2      461.05      448.74     17.63 o 
  -2  11   2      959.96      975.39     34.22 o 
  -1  11   2       91.38       93.89      5.50 o 
   0  11   2     1835.82     1753.26     57.24 o 
   1  11   2      580.32      617.30     37.48 o 
   2  11   2      283.41      297.84     14.98 o 
   3  11   2      140.49      134.71      7.57 o 
   4  11   2      953.75      983.53     35.38 o 
   5  11   2      819.79      890.40     35.20 o 
   6  11   2       23.30       30.02      5.68 o 
   7  11   2      136.39      130.41      9.34 o 
   8  11   2       83.95       76.78     24.57 o 
  -7  12   2       18.26       34.61     21.81 o 
  -6  12   2      498.87      496.66     26.17 o 
  -5  12   2      370.32      318.52     29.73 o 
  -4  12   2      270.39      281.09     24.95 o 
  -3  12   2      125.89      126.90      9.17 o 
  -2  12   2        4.59        8.07      4.40 o 
  -1  12   2     2187.65     2302.39     59.86 o 
   0  12   2       11.36       17.97      7.33 o 
   1  12   2      568.99      613.88     37.10 o 
   2  12   2       84.05       94.62     11.74 o 
   3  12   2      158.59      162.97     11.52 o 
   4  12   2      568.48      546.14     29.91 o 
   5  12   2       77.42       60.55      9.60 o 
   6  12   2      622.11      683.51     95.12 o 
   7  12   2        1.23        6.40     11.92 o 
  -7  13   2      198.16      159.57     12.69 o 
  -6  13   2      123.30      105.25     12.10 o 
  -5  13   2      529.11      535.01     24.60 o 
  -4  13   2       55.64       47.67      7.33 o 
  -3  13   2       83.61       88.01      8.43 o 
  -2  13   2      436.48      435.43     20.93 o 
  -1  13   2       38.90       39.60      4.03 o 
   0  13   2      883.91      994.69     27.58 o 
   1  13   2        8.84         .37      6.97 o 
   2  13   2      268.97      258.33     17.25 o 
   3  13   2      151.17      174.23     15.41 o 
   4  13   2      141.28      142.30     17.24 o 
   5  13   2     1387.99     1479.91     98.64 o 
   6  13   2         .80        2.75     15.95 o 
   7  13   2       94.58       99.35     18.15 o 
  -6  14   2       89.01       73.65      8.72 o 
  -5  14   2        9.45        5.87      7.33 o 
  -4  14   2      162.41      172.39     16.51 o 
  -3  14   2      268.01      266.74     16.51 o 
  -2  14   2       34.40       27.87      6.23 o 
  -1  14   2     1346.21     1406.46     38.66 o 
   0  14   2       58.43       68.94      5.50 o 
   1  14   2      903.59     1104.47     49.64 o 
   2  14   2        1.05        1.83      6.23 o 
   3  14   2        5.96        4.03      8.80 o 
   4  14   2      473.30      463.66     42.58 o 
   5  14   2       94.86       88.36     13.02 o 
   6  14   2       97.42       83.74     10.33 o 
  -6  15   2      134.46      114.35     11.67 o 
  -5  15   2      380.84      373.59     30.46 o 
  -4  15   2       42.57       26.03      7.33 o 
  -3  15   2      152.64      197.33     15.77 o 
  -2  15   2      119.47      124.69     10.27 o 
  -1  15   2       15.88       11.73      3.67 o 
   0  15   2      165.62      169.46      8.80 o 
   1  15   2       71.12       66.01      6.23 o 
   2  15   2      525.88      594.47     34.52 o 
   3  15   2      127.96      172.01     13.57 o 
   4  15   2       17.75       13.20      9.17 o 
   5  15   2      257.49      267.69     18.79 o 
   6  15   2       41.52       32.23     17.78 o 
  -5  16   2         .63        1.10      7.70 o 
  -4  16   2       56.63       45.10      9.53 o 
  -3  16   2      521.08      512.16     34.14 o 
  -2  16   2       84.57       79.21      9.90 o 
  -1  16   2      357.06      440.02     17.98 o 
   0  16   2      131.45      145.24      9.54 o 
   1  16   2      572.50      699.18     30.85 o 
   2  16   2        2.18       15.03      8.43 o 
   3  16   2      183.49      183.40     17.24 o 
   4  16   2       87.10       64.17     11.00 o 
   5  16   2       14.88       13.20      9.90 o 
  -4  17   2       20.56       16.13      9.53 o 
  -3  17   2       87.33       80.67     11.00 o 
  -2  17   2       65.21       48.77      7.33 o 
  -1  17   2       43.35       38.13      4.77 o 
   0  17   2       72.02       66.37      6.97 o 
   1  17   2      139.11      155.50     10.27 o 
   2  17   2      140.74      151.47     13.57 o 
   3  17   2      217.15      259.71     21.28 o 
   4  17   2         .42        6.23      9.53 o 
  -3  18   2      182.15      183.39     18.34 o 
  -2  18   2        4.10       12.47      6.23 o 
  -1  18   2      402.45      464.62     22.39 o 
   0  18   2         .05       -4.40      4.40 o 
   1  18   2      239.90      260.83     20.54 o 
   2  18   2       11.31       16.86      9.17 o 
   3  18   2       79.20       87.27     13.57 o 
  -2  19   2       31.51       23.83      7.70 o 
  -1  19   2       21.67        6.23      6.23 o 
   0  19   2       43.85       39.60      8.43 o 
   1  19   2       42.45       40.33      9.17 o 
   2  19   2        1.15       -2.57     10.63 o 
  -9   0   3      266.03      270.75     19.44 o 
  -7   0   3      612.68      617.11     27.55 o 
  -5   0   3      127.10      327.56     42.18 o 
  -3   0   3      546.19      579.68     33.84 o 
  -1   0   3     7678.22     7408.00    512.34 o 
   1   0   3     3395.14     3211.13    120.47 o 
   3   0   3     3346.81     3017.23    103.17 o 
   5   0   3     7234.79     7865.17    321.87 o 
   7   0   3       56.20       73.70     11.73 o 
   9   0   3       45.29       50.23     18.33 o 
  -9   1   3       24.24       36.12     14.85 o 
  -8   1   3       32.10       31.47     10.08 o 
  -7   1   3      195.89      194.88     14.12 o 
  -6   1   3       13.45       18.40      5.17 o 
  -5   1   3     8325.61     8621.28    213.95 o 
  -4   1   3        3.56       -3.45      7.52 o 
  -3   1   3     3709.25     3503.93     93.24 o 
  -2   1   3      647.42      665.90     19.11 o 
  -1   1   3     1525.53     1400.81     85.09 o 
   0   1   3      432.97      382.87     13.25 o 
   1   1   3     2118.23     2002.24     55.48 o 
   2   1   3      968.32      995.49     25.47 o 
   3   1   3       19.43       57.98      7.73 o 
   4   1   3       12.24       -3.04      4.53 o 
   5   1   3     2284.52     2598.35     96.58 o 
   6   1   3       44.77       37.99      8.43 o 
   9   1   3      252.90      231.85     19.95 o 
  -9   2   3      332.05      342.39     18.59 o 
  -8   2   3       25.25       33.43     11.37 o 
  -7   2   3      726.74      719.24     38.77 o 
  -6   2   3      413.50      405.83     30.84 o 
  -5   2   3       86.89      145.74     15.15 o 
  -4   2   3       14.54        4.99      6.60 o 
  -3   2   3     1615.40     1681.28     43.79 o 
  -2   2   3       23.16       35.36      2.97 o 
  -1   2   3      882.43      919.26     56.51 o 
   0   2   3      105.68       77.20      4.49 o 
   1   2   3     5314.92     5159.20    151.05 o 
   2   2   3      279.40      258.76      8.30 o 
   3   2   3     8296.04     8048.02    185.52 o 
   4   2   3      200.71      218.36     16.15 o 
   5   2   3     2999.75     3033.18    110.86 o 
   6   2   3       50.61       50.42      7.88 o 
   7   2   3       79.42       96.37      8.49 o 
   8   2   3       80.93       64.17     12.83 o 
   9   2   3        3.59       23.83     19.43 o 
  -9   3   3      184.39      184.85     12.84 o 
  -8   3   3       42.00       33.40      7.39 o 
  -7   3   3      699.04      716.71     47.95 o 
  -6   3   3      625.24      608.51     25.90 o 
  -5   3   3     1537.63     1462.62     97.01 o 
  -4   3   3       93.07      102.85      9.17 o 
  -3   3   3     9007.88     8932.05    203.77 o 
  -2   3   3      207.49      217.50      8.76 o 
  -1   3   3     4808.28     4691.67    185.35 o 
   0   3   3       12.06       18.93      2.72 o 
   1   3   3        5.91        1.70      2.83 o 
   2   3   3      947.09      911.33     40.76 o 
   3   3   3        4.96       22.64      6.31 o 
   4   3   3      448.20      469.56     16.22 o 
   5   3   3      764.13      749.94     35.74 o 
   6   3   3        4.73       23.79      7.66 o 
   7   3   3     1186.80     1141.40     82.79 o 
   8   3   3       10.56       -3.30     10.63 o 
   9   3   3      511.40      517.24     50.66 o 
  -9   4   3      466.62      479.08     35.42 o 
  -8   4   3      168.38      164.02     18.52 o 
  -7   4   3      293.58      268.63     13.58 o 
  -6   4   3      120.19      148.29     16.14 o 
  -5   4   3      222.20      219.34     13.76 o 
  -4   4   3       50.57       68.38      8.62 o 
  -3   4   3      505.48      481.50     20.40 o 
  -2   4   3      224.77      233.55     16.89 o 
  -1   4   3     3272.29     3016.96    129.05 o 
   0   4   3     5293.08     5290.22    350.00 o 
   1   4   3     7345.24     6929.25    261.73 o 
   2   4   3      483.61      483.31     16.02 o 
   3   4   3     6253.98     6401.63    283.99 o 
   4   4   3      642.92      646.01     22.10 o 
   5   4   3      340.58      316.27     16.13 o 
   6   4   3      151.25      140.86     16.69 o 
   7   4   3      661.93      695.12     39.44 o 
   8   4   3      161.00      122.80     17.61 o 
   9   4   3       32.26       47.76     11.66 o 
  -9   5   3      143.02      172.40     31.91 o 
  -8   5   3        6.02        9.61      5.95 o 
  -7   5   3     1112.90     1186.51     84.24 o 
  -6   5   3      420.16      381.35     16.23 o 
  -5   5   3      544.29      529.87     18.59 o 
  -4   5   3         .52        4.96      6.42 o 
  -3   5   3     5040.52     4866.87    211.90 o 
  -2   5   3     1887.12     1987.13     74.85 o 
  -1   5   3     2143.14     1898.22     59.30 o 
   0   5   3       72.09       87.30      9.90 o 
   1   5   3     4423.78     4086.13    212.09 o 
   2   5   3     1212.55     1164.30     35.41 o 
   3   5   3      339.27      309.31     11.29 o 
   4   5   3      268.81      260.59     13.21 o 
   5   5   3     1114.69     1099.86     37.00 o 
   6   5   3      126.25      119.36      9.68 o 
   7   5   3      505.82      532.25     35.43 o 
   8   5   3        3.48        5.59      8.48 o 
   9   5   3      628.16      587.24     31.50 o 
  -9   6   3      500.72      468.50     36.71 o 
  -8   6   3      140.25      136.33      8.98 o 
  -7   6   3       10.39       17.80      6.50 o 
  -6   6   3       13.72       12.50     10.27 o 
  -5   6   3      262.93      259.44     51.74 o 
  -4   6   3     1007.46     1000.12     42.70 o 
  -3   6   3       80.30       94.14      5.32 o 
  -2   6   3        3.45       -2.96      3.67 o 
  -1   6   3     6802.87     6552.48    318.23 o 
   0   6   3     2840.25     2855.94    245.63 o 
   1   6   3     7513.35     7066.94    251.43 o 
   2   6   3      185.89      205.93     20.92 o 
   3   6   3     2552.64     2562.56    119.07 o 
   4   6   3       49.37       41.63      5.38 o 
   5   6   3       78.87       85.54      9.90 o 
   6   6   3        8.06       13.17      5.81 o 
   7   6   3     1088.15     1078.18     45.47 o 
   8   6   3      277.12      280.88     18.30 o 
   9   6   3         .00       -9.90      9.90 o 
  -9   7   3       74.44       69.48      9.68 o 
  -8   7   3       60.41       53.98     14.12 o 
  -7   7   3      485.21      521.37     23.55 o 
  -6   7   3        5.15       11.06      7.07 o 
  -5   7   3     1195.47     1156.99     50.95 o 
  -4   7   3      124.18      142.19     10.45 o 
  -3   7   3     2633.45     2532.43     86.22 o 
  -2   7   3      102.90       94.11      6.05 o 
  -1   7   3     1428.03     1313.88     65.00 o 
   0   7   3      624.38      540.23     28.01 o 
   1   7   3     1764.94     1699.03     78.84 o 
   2   7   3     2550.17     2475.48     90.91 o 
   3   7   3      632.83      596.66     22.79 o 
   4   7   3        2.39       -4.66      7.52 o 
   5   7   3      274.02      287.63     21.83 o 
   6   7   3      347.31      320.66     20.19 o 
   7   7   3      305.66      315.60     19.63 o 
   8   7   3        1.15        7.86      9.57 o 
  -8   8   3       29.38       17.59     20.35 o 
  -7   8   3      135.60      143.57     13.75 o 
  -6   8   3       99.01      113.20     10.24 o 
  -5   8   3       67.15       80.24      9.53 o 
  -4   8   3     1428.35     1464.87    105.41 o 
  -3   8   3      179.70      175.74      8.81 o 
  -2   8   3      536.90      496.08     51.08 o 
  -1   8   3      551.08      459.86     19.69 o 
   0   8   3       77.96       47.71      7.89 o 
   1   8   3     2968.71     2749.51    137.69 o 
   2   8   3       12.44        7.73      6.23 o 
   3   8   3     4006.53     4183.32    148.07 o 
   4   8   3        9.18       12.88      6.37 o 
   5   8   3      326.34      324.19     14.85 o 
   6   8   3      273.08      285.35     28.62 o 
   7   8   3      158.58      163.38     13.39 o 
   8   8   3      207.13      227.75     16.19 o 
  -8   9   3      159.00      195.98     17.96 o 
  -7   9   3      181.27      201.75     39.80 o 
  -6   9   3       82.82       88.75      8.43 o 
  -5   9   3      937.40     1004.64     36.77 o 
  -4   9   3      146.95      144.15      9.35 o 
  -3   9   3     1564.18     1587.44     52.00 o 
  -2   9   3       16.71        7.70      4.03 o 
  -1   9   3     2579.82     2500.73    243.01 o 
   0   9   3      659.98      660.74     27.29 o 
   1   9   3       29.13       20.18      5.09 o 
   2   9   3     1249.23     1347.44     58.48 o 
   3   9   3      663.87      682.45     29.93 o 
   4   9   3      296.81      276.38     16.12 o 
   5   9   3        8.41       14.11      5.93 o 
   6   9   3      289.88      284.61     16.55 o 
   7   9   3      397.20      374.80     17.98 o 
   8   9   3       19.45       13.18     11.18 o 
  -8  10   3        1.61       10.12      7.43 o 
  -7  10   3      369.88      376.82     44.04 o 
  -6  10   3      272.93      260.47     13.63 o 
  -5  10   3      173.29      143.06     10.27 o 
  -4  10   3      510.00      534.58     18.82 o 
  -3  10   3     1696.33     1666.95     55.33 o 
  -2  10   3     1731.80     1835.01     60.16 o 
  -1  10   3       12.76       16.05      6.42 o 
   0  10   3       13.27       10.69      3.36 o 
   1  10   3     1006.52     1046.84     48.98 o 
   2  10   3       10.49       21.47      6.23 o 
   3  10   3     1832.35     1961.51     61.94 o 
   4  10   3       15.43       19.65      8.07 o 
   5  10   3      919.22      946.12     41.53 o 
   6  10   3      245.57      236.46     20.36 o 
   7  10   3       19.48       12.43     10.82 o 
   8  10   3      149.77      154.57     13.49 o 
  -7  11   3       78.21       78.16     10.75 o 
  -6  11   3      141.73      131.51     10.27 o 
  -5  11   3      949.87      972.88     44.85 o 
  -4  11   3      229.92      213.21     10.75 o 
  -3  11   3      377.82      374.07     17.25 o 
  -2  11   3        5.80         .73      4.40 o 
  -1  11   3      994.23      990.24     30.54 o 
   0  11   3      875.43      896.33     59.22 o 
   1  11   3      289.57      308.03     22.20 o 
   2  11   3      755.43      767.16     38.60 o 
   3  11   3      158.71      157.70      9.30 o 
   4  11   3      958.44     1018.16     40.67 o 
   5  11   3       74.82       77.13     14.30 o 
   6  11   3       74.18       52.07      9.53 o 
   7  11   3      291.34      290.33     20.52 o 
  -7  12   3       96.37       76.28     10.63 o 
  -6  12   3      574.80      493.13     32.68 o 
  -5  12   3       97.35       87.65      9.90 o 
  -4  12   3     1001.40     1043.29     47.81 o 
  -3  12   3      467.41      453.09     22.03 o 
  -2  12   3      235.08      238.13      8.07 o 
  -1  12   3      195.99      196.64      9.17 o 
   0  12   3      136.53      152.95      9.54 o 
   1  12   3      924.60     1046.03     98.57 o 
   2  12   3      107.10      104.14      8.55 o 
   3  12   3      222.79      213.84     11.89 o 
   4  12   3       65.68       65.59     17.60 o 
   5  12   3      726.70      671.63     42.42 o 
   6  12   3      209.65      184.70     19.63 o 
   7  12   3       22.87       23.35      6.78 o 
  -7  13   3        8.29       26.53     21.08 o 
  -6  13   3       52.84       51.35      7.40 o 
  -5  13   3      720.63      723.67     40.78 o 
  -4  13   3       12.82        9.17      6.60 o 
  -3  13   3      242.54      229.31     14.68 o 
  -2  13   3       83.18       70.04      7.33 o 
  -1  13   3      125.06      120.67      6.60 o 
   0  13   3     1016.57     1066.04     46.35 o 
   1  13   3      192.34      204.70     17.61 o 
   2  13   3      572.40      616.13     36.70 o 
   3  13   3        2.41         .09      5.46 o 
   4  13   3      408.08      412.86     25.43 o 
   5  13   3      126.94      103.02     19.62 o 
   6  13   3      125.58      125.41     12.14 o 
   7  13   3      106.09       77.15     10.76 o 
  -6  14   3      252.74      204.04     28.06 o 
  -5  14   3        1.34        3.67      6.97 o 
  -4  14   3      718.36      796.06     49.59 o 
  -3  14   3       15.17       25.30      6.60 o 
  -2  14   3       26.35       24.93      5.13 o 
  -1  14   3      224.60      217.92     10.27 o 
   0  14   3      605.70      654.18     48.12 o 
   1  14   3      266.69      268.22     22.02 o 
   2  14   3       95.12       96.45     12.47 o 
   3  14   3      273.20      275.55     23.12 o 
   4  14   3      219.29      243.95     29.35 o 
   5  14   3      162.22      151.34     22.19 o 
   6  14   3      179.04      171.21     18.16 o 
  -6  15   3      140.67       94.62     15.04 o 
  -5  15   3      103.44      102.31     13.20 o 
  -4  15   3        7.82        5.50      6.97 o 
  -3  15   3      200.77      220.46     18.71 o 
  -2  15   3      455.82      456.67     23.13 o 
  -1  15   3      120.87      124.69      6.23 o 
   0  15   3      246.39      265.26     15.04 o 
   1  15   3       11.45        9.17      4.77 o 
   2  15   3      655.75      770.25     61.34 o 
   3  15   3         .09        2.20     10.63 o 
   4  15   3      144.24      167.24     22.74 o 
   5  15   3       58.72       69.30     17.60 o 
  -5  16   3        5.50       -1.10      9.53 o 
  -4  16   3      260.86      231.13     22.38 o 
  -3  16   3        3.50        5.50      5.87 o 
  -2  16   3      368.26      406.99     25.69 o 
  -1  16   3      138.16      133.87      7.70 o 
   0  16   3      290.22      343.07     18.35 o 
   1  16   3      120.71      126.16      9.17 o 
   2  16   3        1.50      -10.27     10.27 o 
   3  16   3      163.45      121.40     22.01 o 
   4  16   3       78.46       48.77     15.40 o 
   5  16   3         .80         .37     13.56 o 
  -4  17   3         .94       11.37      8.80 o 
  -3  17   3       88.55       52.07     10.63 o 
  -2  17   3      203.31      180.47     14.31 o 
  -1  17   3        1.37        -.73      3.30 o 
   0  17   3       69.16       63.44      6.97 o 
   1  17   3       22.52       24.93      9.53 o 
   2  17   3      720.56      837.84     53.99 o 
   3  17   3       10.52        3.67      9.17 o 
   4  17   3      140.78      194.74     19.07 o 
  -3  18   3       12.55       17.23      6.97 o 
  -2  18   3      332.89      363.26     24.58 o 
  -1  18   3        5.96        6.23      3.67 o 
   0  18   3       38.63       39.60      5.87 o 
   1  18   3      249.36      272.94     20.18 o 
   2  18   3        6.32         .37      8.07 o 
   3  18   3       21.72        8.07      7.33 o 
  -1  19   3        6.45        4.77      6.60 o 
   0  19   3      212.58      216.42     19.44 o 
   1  19   3       18.15        9.17      6.23 o 
  -8   0   4      240.47      269.64     19.08 o 
  -6   0   4      400.48      520.95     27.90 o 
  -4   0   4     3618.10     3523.61    124.45 o 
  -2   0   4     4988.56     4704.22    285.68 o 
   0   0   4    11964.34    11960.77    599.81 o 
   2   0   4     1584.25     1455.92     84.77 o 
   4   0   4     1048.95     1093.22     63.72 o 
   6   0   4       19.62       83.23     13.93 o 
  -9   1   4       12.57       11.94      8.80 o 
  -8   1   4      665.77      741.89     40.59 o 
  -7   1   4         .09       26.63      6.32 o 
  -6   1   4     2090.80     2159.36     64.19 o 
  -5   1   4       47.56       53.27      6.65 o 
  -4   1   4      968.18      994.09     48.97 o 
  -3   1   4      173.29      210.81     13.76 o 
  -2   1   4      204.07      247.67     51.76 o 
  -1   1   4       29.24       23.84      5.50 o 
   0   1   4      777.33      848.08     95.86 o 
   1   1   4      326.32      325.10     11.48 o 
   2   1   4     2262.97     2139.23     88.64 o 
   3   1   4       34.76       42.56      5.19 o 
   4   1   4     2890.46     2841.69     74.56 o 
   5   1   4       57.10       49.99      5.96 o 
   6   1   4     2646.42     2661.83     92.36 o 
   7   1   4       11.23       19.43     15.03 o 
   8   1   4      237.04      265.88     16.73 o 
   9   1   4       11.51       -9.53     12.10 o 
  -9   2   4       52.51       45.94      9.21 o 
  -8   2   4        5.73       20.50      6.23 o 
  -7   2   4      518.52      494.11     17.75 o 
  -6   2   4      254.55      319.73     53.94 o 
  -5   2   4       25.71       18.01      6.23 o 
  -4   2   4     2163.03     2186.41     56.73 o 
  -3   2   4      709.82      751.04     22.46 o 
  -2   2   4     5721.11     5588.28    170.85 o 
  -1   2   4      449.18      486.14     20.23 o 
   0   2   4     8919.59     9022.27    570.36 o 
   1   2   4       51.47       47.29      3.63 o 
   2   2   4     2584.09     2471.65     65.61 o 
   3   2   4     1748.24     1798.53     49.50 o 
   4   2   4      466.73      531.72     36.00 o 
   5   2   4        7.98       12.07      5.27 o 
   6   2   4       93.28      136.42     30.07 o 
   7   2   4       46.93       31.73      7.49 o 
   8   2   4      150.63      158.08     13.57 o 
   9   2   4       62.60       68.98     13.71 o 
  -9   3   4         .98        8.62      9.35 o 
  -8   3   4      712.38      687.26     29.09 o 
  -7   3   4        7.05        7.87      8.07 o 
  -6   3   4     1575.82     1637.91    124.94 o 
  -5   3   4      243.61      231.37     13.21 o 
  -4   3   4     1441.74     1451.28     45.75 o 
  -3   3   4      109.87      104.39      5.69 o 
  -2   3   4      340.60      347.72     22.77 o 
  -1   3   4       41.51       32.27      8.07 o 
   0   3   4     1384.51     1354.80     90.65 o 
   1   3   4      693.54      709.24     20.88 o 
   2   3   4     1741.36     1648.65     50.76 o 
   3   3   4      300.67      292.23     21.30 o 
   4   3   4     1884.11     1861.17     62.39 o 
   5   3   4       19.98       23.25      7.70 o 
   6   3   4     2645.07     2729.13     98.71 o 
   7   3   4        3.74        1.83      7.70 o 
   8   3   4      618.69      654.05     36.72 o 
   9   3   4       45.10       50.46     12.94 o 
  -9   4   4         .27       -9.17      9.17 o 
  -8   4   4       12.50       21.42     10.63 o 
  -7   4   4      285.01      285.21     34.67 o 
  -6   4   4      113.54      106.89     15.77 o 
  -5   4   4      193.23      189.27     31.18 o 
  -4   4   4     1747.99     1755.74     79.77 o 
  -3   4   4      199.42      204.59      8.95 o 
  -2   4   4     7284.94     7230.00    214.72 o 
  -1   4   4      696.28      721.56     40.50 o 
   0   4   4     3211.70     2922.65    172.34 o 
   1   4   4       25.13       14.30      2.55 o 
   2   4   4     3753.20     3786.90    109.94 o 
   3   4   4     2457.46     2550.39     72.77 o 
   4   4   4      607.26      589.90     24.64 o 
   5   4   4        6.11       10.51      6.77 o 
   6   4   4      342.86      345.01     27.16 o 
   7   4   4       58.01       59.01     14.30 o 
   8   4   4       23.48       20.53     11.37 o 
   9   4   4      156.63      140.36     12.44 o 
  -9   5   4       44.11       44.30      9.72 o 
  -8   5   4      679.18      693.46     33.19 o 
  -7   5   4      118.42      113.23     17.24 o 
  -6   5   4      270.57      307.50     15.41 o 
  -5   5   4       16.65       33.73      7.13 o 
  -4   5   4     1767.28     1723.79     57.71 o 
  -3   5   4      224.21      200.53      8.44 o 
  -2   5   4      713.69      627.27     55.38 o 
  -1   5   4     1210.26     1396.58     85.99 o 
   0   5   4     1364.94     1363.51     53.20 o 
   1   5   4      567.74      490.97     19.86 o 
   2   5   4     1734.11     1599.08     48.25 o 
   3   5   4       14.68       17.97      5.87 o 
   4   5   4     2944.01     3009.79     95.53 o 
   5   5   4       34.80       40.87      6.47 o 
   6   5   4      751.44      752.50     64.86 o 
   7   5   4       32.33       19.78      8.02 o 
   8   5   4      468.35      499.96     33.40 o 
   9   5   4       23.16       12.23      8.42 o 
  -8   6   4        9.68       12.27      8.25 o 
  -7   6   4       82.14       66.40     17.79 o 
  -6   6   4      452.79      399.46     23.52 o 
  -5   6   4      212.88      198.54     14.52 o 
  -4   6   4     1020.65     1004.23     41.20 o 
  -3   6   4      108.93       95.70      6.79 o 
  -2   6   4     4423.45     4315.05    275.69 o 
  -1   6   4       67.36       61.08      6.73 o 
   0   6   4     2477.87     2138.32     99.71 o 
   1   6   4      100.82       97.12      4.49 o 
   2   6   4     2932.53     2915.05    119.69 o 
   3   6   4      318.27      305.50     11.11 o 
   4   6   4      240.85      233.19     15.23 o 
   5   6   4      842.65      855.05     28.73 o 
   6   6   4        4.83        4.24      6.92 o 
   7   6   4       15.05       31.70      7.66 o 
   8   6   4      169.49      163.38     12.77 o 
  -8   7   4      461.66      449.14     32.52 o 
  -7   7   4      106.47       99.19     33.19 o 
  -6   7   4      381.00      371.50     41.66 o 
  -5   7   4       51.11       50.69      8.05 o 
  -4   7   4     1738.29     1693.45     74.54 o 
  -3   7   4     1147.54     1096.43     55.25 o 
  -2   7   4       37.09       52.66      8.66 o 
  -1   7   4     2992.06     2871.97     78.67 o 
   0   7   4      470.71      425.37     22.09 o 
   1   7   4       33.54       31.97      3.96 o 
   2   7   4      794.94      733.44     29.64 o 
   3   7   4       25.97       16.88      7.33 o 
   4   7   4     3280.94     3127.97    105.01 o 
   5   7   4       63.14       67.28      8.16 o 
   6   7   4      384.33      385.45     31.57 o 
   7   7   4       25.07       23.99      8.54 o 
   8   7   4      263.26      266.71     16.49 o 
  -8   8   4        2.05       12.95     10.08 o 
  -7   8   4      108.34      122.58     15.95 o 
  -6   8   4      559.37      615.12     42.23 o 
  -5   8   4        5.02        6.66      6.45 o 
  -4   8   4      141.68      130.47     10.58 o 
  -3   8   4     1544.59     1542.51     85.38 o 
  -2   8   4     2276.64     2226.61     86.23 o 
  -1   8   4      405.45      407.00     29.01 o 
   0   8   4     2608.90     2361.34    196.38 o 
   1   8   4      379.34      382.60     18.14 o 
   2   8   4     2105.05     1948.17    110.02 o 
   3   8   4        6.60        9.90      8.80 o 
   4   8   4       22.44       13.57      5.57 o 
   5   8   4     1042.29     1098.90     54.81 o 
   6   8   4         .08       -5.94      9.35 o 
   7   8   4      254.85      220.80     17.06 o 
   8   8   4      153.03      158.20     14.92 o 
  -8   9   4      392.14      351.79     30.64 o 
  -7   9   4        2.34        9.25      9.25 o 
  -6   9   4      842.03      887.53     48.65 o 
  -5   9   4       46.85       46.36      7.26 o 
  -4   9   4      249.23      251.61     18.53 o 
  -3   9   4     1108.18     1074.15     33.13 o 
  -2   9   4        8.48        6.47      3.67 o 
  -1   9   4     1539.55     1503.99    137.98 o 
   0   9   4        6.02       -4.89     10.08 o 
   1   9   4       14.27       29.45      6.99 o 
   2   9   4     1210.44     1187.89     40.12 o 
   3   9   4      978.74      948.03     27.29 o 
   4   9   4     1058.82     1119.47     40.84 o 
   5   9   4        7.26       17.60      8.43 o 
   6   9   4      458.47      455.07     22.89 o 
   7   9   4      103.76       83.82     11.74 o 
   8   9   4      168.31      165.00     13.72 o 
  -8  10   4        1.99       21.05     10.84 o 
  -7  10   4      245.05      244.24     20.73 o 
  -6  10   4       66.31      103.77     19.43 o 
  -5  10   4       14.37       15.03      9.72 o 
  -4  10   4      341.59      339.08     16.33 o 
  -3  10   4     1394.41     1429.75     39.79 o 
  -2  10   4     1690.92     1692.25    130.96 o 
  -1  10   4      194.49      193.51      7.53 o 
   0  10   4     1561.04     1683.19     61.63 o 
   1  10   4     1116.88     1100.49     56.78 o 
   2  10   4      410.62      407.34     35.62 o 
   3  10   4        2.78        2.22      4.03 o 
   4  10   4      372.90      368.12     14.14 o 
   5  10   4      602.63      646.94     32.69 o 
   6  10   4       24.78       31.92      7.88 o 
   7  10   4      333.05      313.69     20.33 o 
  -7  11   4         .04       -2.93     17.23 o 
  -6  11   4      417.17      415.79     26.27 o 
  -5  11   4      340.59      330.84     52.85 o 
  -4  11   4        2.03        -.37      5.13 o 
  -3  11   4      123.94      132.04      8.80 o 
  -2  11   4      170.46      160.31      9.17 o 
  -1  11   4     1589.51     1630.52     82.22 o 
   0  11   4        4.87        9.36      9.17 o 
   1  11   4      266.50      237.38     39.45 o 
   2  11   4      684.39      684.91     35.26 o 
   3  11   4      638.24      651.05     28.56 o 
   4  11   4      650.59      633.53     23.64 o 
   5  11   4        4.62        2.80      6.97 o 
   6  11   4      439.88      423.12     31.20 o 
   7  11   4       66.97       69.30     13.93 o 
  -7  12   4      254.65      276.24     31.55 o 
  -6  12   4       11.48       11.83      6.24 o 
  -5  12   4      316.83      277.04     17.61 o 
  -4  12   4      291.60      272.63     14.31 o 
  -3  12   4      127.36      125.43      9.90 o 
  -2  12   4     1059.11     1033.40     42.31 o 
  -1  12   4       22.77       20.96     19.98 o 
   0  12   4     1138.76     1224.26     51.71 o 
   1  12   4      330.55      349.83     23.02 o 
   2  12   4       14.13        4.95      6.74 o 
   3  12   4       53.96       52.81     11.92 o 
   4  12   4      375.07      350.51     17.37 o 
   5  12   4      739.11      735.19     35.72 o 
   6  12   4       10.48        6.17      5.63 o 
   7  12   4      107.56       85.86      8.77 o 
  -6  13   4      146.80      156.99     16.50 o 
  -5  13   4      354.37      324.77     21.28 o 
  -4  13   4       36.81       39.60      7.33 o 
  -3  13   4       93.94       88.75      8.07 o 
  -2  13   4       69.68       59.77      6.60 o 
  -1  13   4      807.15      896.84     35.29 o 
   0  13   4      184.82      189.98     14.51 o 
   1  13   4      838.80      864.63     43.61 o 
   2  13   4        1.62       -7.33      7.33 o 
   3  13   4      106.60      107.70     10.55 o 
   4  13   4      507.75      480.04     18.86 o 
   5  13   4        5.81        2.70      4.72 o 
   6  13   4      440.73      416.24     23.51 o 
  -6  14   4       66.91       49.87      9.53 o 
  -5  14   4      258.88      265.61     21.65 o 
  -4  14   4       32.49       22.00      7.33 o 
  -3  14   4       19.26       20.17      5.50 o 
  -2  14   4      480.55      529.78     17.62 o 
  -1  14   4       65.08       46.94      5.13 o 
   0  14   4      454.12      473.22     24.96 o 
   1  14   4      224.02      257.32     16.55 o 
   2  14   4       15.17        3.42      6.84 o 
   3  14   4      425.56      400.35     27.79 o 
   4  14   4      120.42      125.63     12.54 o 
   5  14   4      327.30      330.37     18.14 o 
   6  14   4       46.02       41.43     11.73 o 
  -5  15   4       86.66       64.17     11.00 o 
  -4  15   4      114.80      105.25     12.47 o 
  -3  15   4      556.90      525.43     36.72 o 
  -2  15   4       83.91       67.84      8.07 o 
  -1  15   4      175.46      190.74     15.04 o 
   0  15   4      481.50      494.15     29.00 o 
   1  15   4      581.39      679.01     35.99 o 
   2  15   4        7.37       21.63     12.47 o 
   3  15   4      134.41      154.40     19.44 o 
   4  15   4      118.41       86.92     22.00 o 
   5  15   4        7.08        3.96      8.62 o 
  -4  16   4       17.89        8.80      6.97 o 
  -3  16   4       36.05       36.30      7.70 o 
  -2  16   4      219.73      211.30     16.51 o 
  -1  16   4       16.26       12.83      3.67 o 
   0  16   4        3.13        2.93      4.40 o 
   1  16   4       78.30       93.14     16.50 o 
   2  16   4      190.51      171.30     29.34 o 
   3  16   4      502.50      536.70     55.80 o 
   4  16   4       55.58       51.33     16.50 o 
  -4  17   4       76.03       78.47     17.97 o 
  -3  17   4      385.42      401.84     23.49 o 
  -2  17   4       45.69       40.70      6.60 o 
  -1  17   4      240.45      258.26     16.14 o 
   0  17   4      136.78      157.34     10.64 o 
   1  17   4      345.02      401.81     33.03 o 
   2  17   4       25.64       19.80      8.80 o 
   3  17   4       83.64       49.50     18.33 o 
  -2  18   4       16.63       11.73      5.50 o 
  -1  18   4       31.51       24.93      9.17 o 
   0  18   4        2.82       15.03      5.13 o 
   1  18   4        3.64       -3.30      6.97 o 
   2  18   4      145.87      150.73     12.84 o 
  -9   0   5       28.94       26.77     12.10 o 
  -7   0   5     1691.17     1806.16     83.27 o 
  -5   0   5     2007.35     2040.49     81.99 o 
  -3   0   5      734.19      717.39     53.71 o 
  -1   0   5     5681.01     6057.90    372.87 o 
   1   0   5     1314.45     2331.23    343.90 o 
   3   0   5      581.22      635.97     25.00 o 
   5   0   5      554.83      595.48     36.74 o 
   7   0   5     1809.45     1929.78     90.30 o 
   9   0   5      230.48      203.59     26.78 o 
  -9   1   5      216.39      213.45     14.12 o 
  -8   1   5        2.70       -1.08     16.50 o 
  -7   1   5      418.75      437.45     18.39 o 
  -6   1   5       79.01       85.78     11.18 o 
  -5   1   5       10.18       92.83      9.48 o 
  -4   1   5       44.40       62.41     10.45 o 
  -3   1   5        3.87      100.63     27.09 o 
  -2   1   5       83.82       89.90     12.84 o 
  -1   1   5     7964.03     8414.85    393.64 o 
   0   1   5     1591.98     1595.05     57.49 o 
   1   1   5    13775.18    15153.48    525.81 o 
   2   1   5      178.13      201.16      8.56 o 
   3   1   5      489.11      430.55     14.00 o 
   4   1   5      122.63      107.68      6.73 o 
   5   1   5     1249.49     1329.08     47.43 o 
   6   1   5       37.49       33.79      6.70 o 
   7   1   5      367.71      457.81     35.42 o 
   8   1   5        2.55       -5.50     10.63 o 
   9   1   5        9.05        6.94      9.95 o 
  -9   2   5      169.24      160.35     12.70 o 
  -8   2   5         .37        5.63      6.58 o 
  -7   2   5      700.38      756.29     45.19 o 
  -6   2   5      242.88      217.57     38.34 o 
  -5   2   5     1357.28     1306.66     32.95 o 
  -4   2   5      453.33      414.77     27.73 o 
  -3   2   5     3455.89     3382.12    111.85 o 
  -2   2   5       23.19       20.17      5.53 o 
  -1   2   5     6802.47     7246.16    364.81 o 
   0   2   5      301.19      342.83     50.13 o 
   1   2   5      366.31      440.37     99.19 o 
   2   2   5      859.11      848.50     28.09 o 
   3   2   5      223.75      229.00     19.27 o 
   4   2   5        2.12        6.23     10.63 o 
   5   2   5      345.98      361.90     16.33 o 
   6   2   5       64.21       58.67      8.14 o 
   7   2   5     1397.06     1451.83     76.01 o 
   8   2   5       18.67        7.58      7.99 o 
   9   2   5      352.43      371.46     30.09 o 
  -9   3   5      225.29      215.34     13.13 o 
  -8   3   5       14.35       10.71      5.73 o 
  -7   3   5      625.90      646.72     71.62 o 
  -6   3   5      264.91      289.23     14.13 o 
  -5   3   5       75.63       72.66     26.04 o 
  -4   3   5         .56        -.72      4.67 o 
  -3   3   5     1320.15     1452.99     57.16 o 
  -2   3   5      141.34      145.82     10.12 o 
  -1   3   5      336.90      251.23     26.81 o 
   0   3   5     3643.19     4176.61    257.67 o 
   1   3   5     5267.60     5071.81    154.02 o 
   2   3   5      356.49      402.51     14.29 o 
   3   3   5     5474.99     5687.56    155.43 o 
   4   3   5      383.58      400.23     15.28 o 
   5   3   5     1142.34     1177.35     60.55 o 
   6   3   5       65.01       52.76      9.18 o 
   7   3   5       19.45       36.16      8.16 o 
   8   3   5       94.63      110.08     12.48 o 
  -9   4   5      153.47      156.31     40.71 o 
  -8   4   5         .25       10.27      6.78 o 
  -7   4   5      162.49      156.84     25.68 o 
  -6   4   5      264.66      268.86     25.87 o 
  -5   4   5     2541.75     2629.55     91.62 o 
  -4   4   5      542.31      572.35     22.96 o 
  -3   4   5     4399.43     4372.66    162.89 o 
  -2   4   5       36.88       43.45      8.07 o 
  -1   4   5     1412.90     1261.94     91.03 o 
   0   4   5      305.86      338.20     44.98 o 
   1   4   5       93.69      109.51     15.59 o 
   2   4   5     1636.57     1626.01     95.32 o 
   3   4   5        1.81       22.79      8.31 o 
   4   4   5      177.27      195.39     13.68 o 
   5   4   5     1181.20     1286.92     59.21 o 
   6   4   5       10.16        3.80      6.05 o 
   7   4   5      624.25      651.98     28.26 o 
   8   4   5       11.07       21.08     22.73 o 
  -8   5   5       18.27       26.73      8.14 o 
  -7   5   5       51.38       48.56     17.05 o 
  -6   5   5       95.91       85.49      9.72 o 
  -5   5   5       85.07       78.34     11.54 o 
  -4   5   5      500.49      514.16     17.98 o 
  -3   5   5      701.59      664.65     41.37 o 
  -2   5   5       12.88       11.37      9.90 o 
  -1   5   5     1688.37     1460.19     82.80 o 
   0   5   5     1702.75     1700.71     87.99 o 
   1   5   5     2771.35     2665.65     89.78 o 
   2   5   5      192.32      182.82     22.57 o 
   3   5   5     4206.81     4337.94    153.78 o 
   4   5   5      396.15      366.74     14.93 o 
   5   5   5      875.64      889.44     78.32 o 
   6   5   5       26.31       34.50      7.72 o 
   7   5   5       78.34       82.64     10.61 o 
   8   5   5      158.99      143.93     30.81 o 
  -8   6   5        4.74       -8.48      8.48 o 
  -7   6   5      207.13      218.08     18.28 o 
  -6   6   5       52.88       41.66      8.49 o 
  -5   6   5     3753.29     3863.14    256.68 o 
  -4   6   5        6.12       -2.91      3.60 o 
  -3   6   5     1668.52     1647.09     85.62 o 
  -2   6   5      767.54      729.97     30.09 o 
  -1   6   5       31.22       40.23      6.51 o 
   0   6   5        3.35        2.10      1.43 o 
   1   6   5     2707.94     2738.99     78.93 o 
   2   6   5      590.74      586.34     20.95 o 
   3   6   5      220.93      243.81     11.33 o 
   4   6   5      602.84      561.54     35.27 o 
   5   6   5     1572.17     1598.26     65.23 o 
   6   6   5      111.86      138.31     11.63 o 
   7   6   5      219.71      245.31     15.68 o 
   8   6   5       10.62        3.65     12.47 o 
  -8   7   5       31.29       43.29     10.78 o 
  -7   7   5       32.98       48.63      9.43 o 
  -6   7   5       66.28       60.30      8.62 o 
  -5   7   5      110.15      103.34     12.47 o 
  -4   7   5     1121.66     1161.99     52.08 o 
  -3   7   5      716.34      688.31     33.64 o 
  -2   7   5      113.60       98.01     18.16 o 
  -1   7   5     1461.85     1558.73    129.86 o 
   0   7   5      166.38      151.35      6.40 o 
   1   7   5     1620.39     1616.20     53.29 o 
   2   7   5      111.15       91.21      6.12 o 
   3   7   5     2983.54     3132.42    107.75 o 
   4   7   5      559.82      561.91     21.31 o 
   5   7   5      666.45      620.69     28.88 o 
   6   7   5       55.15       58.51     16.32 o 
   7   7   5      107.66      102.74     22.55 o 
   8   7   5       55.46       59.62     10.37 o 
  -8   8   5       15.94       24.44     11.34 o 
  -7   8   5      284.27      278.01     86.95 o 
  -6   8   5        9.01       21.35     12.83 o 
  -5   8   5     1048.82     1060.87    124.32 o 
  -4   8   5      130.70      122.50     11.37 o 
  -3   8   5     1337.98     1336.39     60.05 o 
  -2   8   5      859.61      900.23     40.12 o 
  -1   8   5      346.37      308.07     34.14 o 
   0   8   5      796.14      744.43     54.99 o 
   1   8   5     1258.88     1344.96     51.74 o 
   2   8   5      509.89      477.12     66.31 o 
   3   8   5     1241.35     1273.69     45.15 o 
   4   8   5       81.25       81.04      9.17 o 
   5   8   5       91.25       82.34      8.94 o 
   6   8   5      226.31      208.49     13.40 o 
   7   8   5      325.39      343.86     24.03 o 
   8   8   5       24.34       21.64      9.38 o 
  -8   9   5       44.86       40.73     10.23 o 
  -7   9   5      189.81      180.56     27.69 o 
  -6   9   5      148.53      175.19     32.64 o 
  -5   9   5       20.54        5.35     11.18 o 
  -4   9   5      665.63      673.62     31.60 o 
  -3   9   5     1058.25     1069.78     42.59 o 
  -2   9   5      678.15      679.53     53.11 o 
  -1   9   5      282.80      264.00     29.91 o 
   0   9   5       32.91       44.84      9.17 o 
   1   9   5     1643.58     1590.59     71.01 o 
   2   9   5      250.78      261.91     10.29 o 
   3   9   5     1787.01     1838.93     55.11 o 
   4   9   5       49.43       61.44     11.92 o 
   5   9   5      196.26      205.79     16.14 o 
   6   9   5      434.85      389.29     28.63 o 
   7   9   5      103.59       83.09     11.19 o 
  -7  10   5      385.63      407.26     28.57 o 
  -6  10   5       35.31       23.10      9.90 o 
  -5  10   5      350.71      397.56     23.55 o 
  -4  10   5         .99       -4.40      9.53 o 
  -3  10   5      255.89      313.48     13.55 o 
  -2  10   5      137.32      162.26     21.46 o 
  -1  10   5     1200.14     1106.61     42.71 o 
   0  10   5     1252.99     1224.58     58.94 o 
   1  10   5      239.26      210.16     10.32 o 
   2  10   5     1125.58     1151.26     49.87 o 
   3  10   5      588.32      599.92     25.02 o 
   4  10   5       34.51       50.90     11.92 o 
   5  10   5       10.36       10.15      6.37 o 
   6  10   5       39.35       53.17     11.00 o 
   7  10   5      452.32      434.48     39.27 o 
  -7  11   5       73.21       65.80     11.19 o 
  -6  11   5      202.64      200.05     14.61 o 
  -5  11   5       59.91       53.90     14.30 o 
  -4  11   5      327.69      284.78     34.50 o 
  -3  11   5      251.35      250.97     14.31 o 
  -2  11   5      706.89      676.38     63.02 o 
  -1  11   5      475.36      449.36     17.62 o 
   0  11   5       55.18       72.96      5.71 o 
   1  11   5     1896.62     2156.79    101.97 o 
   2  11   5       30.10       28.00     15.77 o 
   3  11   5      112.28       94.54      9.72 o 
   4  11   5        1.19        4.26      4.82 o 
   5  11   5      157.25      153.64     11.37 o 
   6  11   5      233.22      222.31     19.08 o 
   7  11   5      134.54      101.10     32.27 o 
  -6  12   5       60.54       63.29      9.03 o 
  -5  12   5      414.70      380.25     38.17 o 
  -4  12   5      125.08      167.97     21.64 o 
  -3  12   5       34.88       32.63      3.67 o 
  -2  12   5        3.07        2.81      5.32 o 
  -1  12   5      859.57      864.51     76.65 o 
   0  12   5     1165.70     1273.77     44.34 o 
   1  12   5       14.53       20.42     13.75 o 
   2  12   5      572.65      572.72     25.44 o 
   3  12   5      115.34      101.40      9.35 o 
   4  12   5      199.37      221.81     11.66 o 
   5  12   5      102.97      106.49      8.40 o 
   6  12   5       95.26       93.40     17.60 o 
  -6  13   5      309.36      313.51     19.62 o 
  -5  13   5         .40        7.70     15.40 o 
  -4  13   5      334.67      277.05     16.15 o 
  -3  13   5       50.07       42.53      5.50 o 
  -2  13   5      154.35      158.09      9.54 o 
  -1  13   5      261.26      246.64     13.73 o 
   0  13   5      592.68      637.44     39.12 o 
   1  13   5      580.03      626.32     40.64 o 
   2  13   5      111.30      103.36     12.70 o 
   3  13   5       74.60       69.25      7.49 o 
   4  13   5       85.52       83.92      8.09 o 
   5  13   5      259.92      244.27     15.05 o 
   6  13   5      108.88       95.40     14.49 o 
  -5  14   5      194.28      203.21     27.88 o 
  -4  14   5      110.10       79.95      9.53 o 
  -3  14   5      253.93      227.83     13.94 o 
  -2  14   5       13.59       13.93      4.03 o 
  -1  14   5      244.68      190.78     23.48 o 
   0  14   5      566.71      646.34     34.53 o 
   1  14   5       36.98       58.36      9.90 o 
   2  14   5      485.22      469.90     38.68 o 
   3  14   5        9.00       14.45      6.10 o 
   4  14   5      215.56      200.21     13.83 o 
   5  14   5       36.01       45.57      6.69 o 
  -5  15   5       13.86       15.40     18.33 o 
  -4  15   5      363.23      344.94     24.95 o 
  -3  15   5       16.58       13.20      5.50 o 
  -2  15   5      201.46      215.69     12.11 o 
  -1  15   5       68.29       65.27      7.33 o 
   0  15   5      184.79      183.40     17.24 o 
   1  15   5      146.56      167.20     12.28 o 
   2  15   5       39.95       49.73     15.40 o 
   3  15   5      263.97      260.32     18.25 o 
   4  15   5       37.67       29.49      7.31 o 
   5  15   5       18.49       12.47      5.95 o 
  -4  16   5       82.20       66.74     18.70 o 
  -3  16   5      222.87      195.15     13.21 o 
  -2  16   5      112.17      107.08      6.97 o 
  -1  16   5       12.17        4.03      4.40 o 
   0  16   5       19.64       23.83      5.87 o 
   1  16   5        4.66       16.13      5.50 o 
   2  16   5      832.28      959.33    112.43 o 
   3  16   5        9.02        3.30     17.60 o 
   4  16   5      234.09      210.19     17.89 o 
  -3  17   5        5.98       26.40     11.00 o 
  -2  17   5      268.06      264.88     20.91 o 
  -1  17   5       20.97       11.73      4.77 o 
   0  17   5       17.66       27.13     10.27 o 
   1  17   5      111.91      102.68     12.47 o 
   2  17   5         .61       -5.50      5.50 o 
   3  17   5      110.70       94.25     13.57 o 
  -1  18   5       27.36       20.17     17.97 o 
   0  18   5       64.81       86.17     10.63 o 
   1  18   5       50.33       45.83      8.43 o 
  -8   0   6     1274.19     1363.60     82.40 o 
  -6   0   6      115.11      163.57     13.94 o 
  -4   0   6      520.80      567.55     40.04 o 
  -2   0   6      750.39     1856.00    154.88 o 
   0   0   6     1625.17     2029.12    131.58 o 
   2   0   6     4316.58     4743.08    156.62 o 
   4   0   6     1210.37     1136.17     65.19 o 
   6   0   6     1049.11     1062.21     51.86 o 
   8   0   6      454.91      441.56     42.58 o 
  -8   1   6        2.92       44.38     19.80 o 
  -7   1   6        1.82        5.83      6.78 o 
  -6   1   6      458.92      479.98     21.96 o 
  -5   1   6       10.10       17.37     11.73 o 
  -4   1   6      823.69      816.14     53.33 o 
  -3   1   6        4.23        8.80      9.72 o 
  -2   1   6     6208.70     6685.50    263.77 o 
  -1   1   6       98.50      124.86      6.22 o 
   0   1   6     5028.12     5107.63    220.07 o 
   1   1   6       71.09       56.24      4.01 o 
   2   1   6     1158.06     1285.27     46.07 o 
   3   1   6       13.95       14.36      3.60 o 
   4   1   6      108.23      158.55     14.24 o 
   5   1   6        1.76        7.15      5.96 o 
   6   1   6       28.01       44.41     23.10 o 
   7   1   6       53.40       54.63     10.27 o 
   8   1   6      357.37      318.59     20.63 o 
  -8   2   6      770.00      775.21     33.41 o 
  -7   2   6       28.44       34.66      6.61 o 
  -6   2   6      530.23      615.12     41.13 o 
  -5   2   6         .13       13.30     10.45 o 
  -4   2   6      599.18      631.18     33.44 o 
  -3   2   6      527.37      532.74     31.80 o 
  -2   2   6      621.55      802.28     44.39 o 
  -1   2   6      227.56      242.72     11.61 o 
   0   2   6     1421.82     1536.95     82.32 o 
   1   2   6        4.33        5.87      4.58 o 
   2   2   6     3715.64     3921.93    103.84 o 
   3   2   6      199.69      220.35      7.99 o 
   4   2   6     1567.91     1631.22     47.92 o 
   5   2   6      267.10      239.52     24.04 o 
   6   2   6      814.30      830.57     44.82 o 
   7   2   6       76.67       89.47     19.80 o 
   8   2   6      577.01      626.76     34.69 o 
  -8   3   6       64.55       99.04     26.58 o 
  -7   3   6       44.67       37.18     10.04 o 
  -6   3   6      199.36      220.08     60.53 o 
  -5   3   6       94.97       83.32      7.52 o 
  -4   3   6     1888.33     1965.08     67.81 o 
  -3   3   6      444.53      442.97     17.63 o 
  -2   3   6     3876.76     3632.47    128.56 o 
  -1   3   6      389.15      442.95     24.98 o 
   0   3   6     1443.26     1527.84     64.05 o 
   1   3   6        7.88        2.27      2.71 o 
   2   3   6     2069.55     2100.81    118.19 o 
   3   3   6      102.74      102.53      5.95 o 
   4   3   6      349.57      359.40     46.99 o 
   5   3   6      330.02      319.31     27.16 o 
   6   3   6      445.22      489.36     31.39 o 
   7   3   6       39.35       44.05      8.87 o 
   8   3   6       68.74       81.03     11.27 o 
  -8   4   6      289.97      264.91     17.70 o 
  -7   4   6        2.56        4.26      8.88 o 
  -6   4   6      986.17     1037.05     75.38 o 
  -5   4   6       33.24       28.10      6.35 o 
  -4   4   6      776.11      770.32     86.40 o 
  -3   4   6      634.77      596.11     29.77 o 
  -2   4   6         .26       10.27     34.46 o 
  -1   4   6     1581.55     1533.87     60.62 o 
   0   4   6      647.29      641.37     24.45 o 
   1   4   6       22.76       27.12      5.50 o 
   2   4   6     1144.28     1092.79     56.36 o 
   3   4   6      327.81      314.26     17.80 o 
   4   4   6     3487.69     3785.00    154.04 o 
   5   4   6      448.89      429.58     25.12 o 
   6   4   6      565.00      533.01     29.01 o 
   7   4   6       21.44       17.38      8.60 o 
   8   4   6      284.20      258.43     17.83 o 
  -8   5   6        1.35        -.13      9.86 o 
  -7   5   6      102.57      100.69     11.87 o 
  -6   5   6      114.78      116.59     38.87 o 
  -5   5   6      219.92      229.84     19.99 o 
  -4   5   6     2636.75     2763.69    113.78 o 
  -3   5   6       54.39       58.84      4.61 o 
  -2   5   6     2416.11     2455.95    194.02 o 
  -1   5   6       73.54       75.91     19.44 o 
   0   5   6     1180.86     1145.94     81.26 o 
   1   5   6       51.16       81.51      6.05 o 
   2   5   6     2340.10     2237.73     88.46 o 
   3   5   6      281.95      289.89     11.38 o 
   4   5   6      112.37      113.35     12.84 o 
   5   5   6      812.75      797.24     47.94 o 
   6   5   6      180.86      175.69     13.11 o 
   7   5   6         .92        3.51      8.25 o 
   8   5   6       23.94       27.05     10.14 o 
  -8   6   6      151.40      134.93     18.33 o 
  -7   6   6       75.75       63.23     10.40 o 
  -6   6   6      530.33      566.82     49.94 o 
  -5   6   6      176.50      195.51     12.01 o 
  -4   6   6     1346.57     1287.51     74.22 o 
  -3   6   6       64.86       58.75     12.83 o 
  -2   6   6      665.96      619.75     57.71 o 
  -1   6   6      644.40      666.35     28.67 o 
   0   6   6      179.99      164.12     10.25 o 
   1   6   6      146.66      122.16      9.17 o 
   2   6   6      136.14      115.91      8.44 o 
   3   6   6      285.50      313.69     19.82 o 
   4   6   6     3727.54     3973.75    141.99 o 
   5   6   6       16.52       11.37      8.43 o 
   6   6   6      732.58      727.38     36.92 o 
   7   6   6       15.29       13.27     13.75 o 
   8   6   6       46.06       39.90     10.21 o 
  -8   7   6        2.32       17.10      9.11 o 
  -7   7   6       64.35       52.62      8.98 o 
  -6   7   6      272.24      291.57     33.76 o 
  -5   7   6      147.03      123.05      8.72 o 
  -4   7   6     1084.90     1020.72     39.38 o 
  -3   7   6      779.35      792.03     32.49 o 
  -2   7   6     1946.15     2175.62    145.88 o 
  -1   7   6      929.47      942.34     71.38 o 
   0   7   6     1405.74     1382.89     60.50 o 
   1   7   6      172.72      140.31     12.11 o 
   2   7   6     1711.54     1784.67     79.88 o 
   3   7   6      133.56      136.07     13.02 o 
   4   7   6       14.39       15.27      6.37 o 
   5   7   6      349.71      353.22     17.95 o 
   6   7   6        3.46        -.11      7.65 o 
   7   7   6       17.77       22.53      7.66 o 
   8   7   6      107.68      112.58     15.04 o 
  -7   8   6      136.42      157.44     21.09 o 
  -6   8   6      348.11      334.28     56.33 o 
  -5   8   6      243.90      233.71     16.88 o 
  -4   8   6      833.71      842.15     32.62 o 
  -3   8   6      103.30       92.92      8.13 o 
  -2   8   6      462.36      513.76     47.01 o 
  -1   8   6      328.93      312.10     20.01 o 
   0   8   6       56.61       56.18      6.68 o 
   1   8   6      393.44      414.51     21.63 o 
   2   8   6      307.76      330.06     12.02 o 
   3   8   6      960.37      941.91     37.33 o 
   4   8   6     1467.42     1435.70     56.10 o 
   5   8   6      248.95      247.63     15.54 o 
   6   8   6      765.57      740.90     39.13 o 
   7   8   6       30.54       17.23     11.00 o 
  -7   9   6      312.87      276.72     31.00 o 
  -6   9   6      118.25       90.58     21.27 o 
  -5   9   6        7.07       -2.20     14.30 o 
  -4   9   6      131.80      132.68     14.85 o 
  -3   9   6      457.75      503.45     22.09 o 
  -2   9   6     2340.88     2547.07    218.41 o 
  -1   9   6      167.73      174.98     29.35 o 
   0   9   6     1331.85     1296.40     58.02 o 
   1   9   6      340.62      333.39     46.80 o 
   2   9   6      278.08      308.39     43.30 o 
   3   9   6      216.60      206.30     10.83 o 
   4   9   6        7.95       -5.94      5.94 o 
   5   9   6      238.42      257.62     15.90 o 
   6   9   6         .29        4.77      8.43 o 
   7   9   6      104.03      116.14     12.74 o 
  -7  10   6       49.42       36.19     18.70 o 
  -6  10   6      217.17      250.37     52.82 o 
  -5  10   6       34.20       29.70     17.97 o 
  -4  10   6       15.60        8.80      5.50 o 
  -3  10   6      300.39      329.43     17.23 o 
  -2  10   6       37.38       72.61     18.33 o 
  -1  10   6     1065.14     1137.47     61.45 o 
   0  10   6      119.48      104.02      5.50 o 
   1  10   6      393.18      393.08     19.46 o 
   2  10   6      641.78      610.86     24.79 o 
   3  10   6      174.09      182.95      9.59 o 
   4  10   6      473.69      467.00     23.55 o 
   5  10   6       36.05       45.51      8.43 o 
   6  10   6      426.82      443.74     36.34 o 
   7  10   6       51.90       38.29      9.86 o 
  -6  11   6       80.18       85.47      9.69 o 
  -5  11   6       29.37       66.00     21.63 o 
  -4  11   6       65.32      101.57      8.80 o 
  -3  11   6       89.36       95.11     10.27 o 
  -2  11   6     1221.88     1245.64     74.09 o 
  -1  11   6         .08        4.10      8.16 o 
   0  11   6     1011.01      970.55     94.90 o 
   1  11   6      476.46      435.39     18.32 o 
   2  11   6        4.16       12.84      5.46 o 
   3  11   6      144.15      137.04      9.03 o 
   4  11   6      185.06      169.75     11.16 o 
   5  11   6      285.81      297.56     23.11 o 
   6  11   6       34.04       42.95      7.57 o 
  -6  12   6       71.38       86.17     17.23 o 
  -5  12   6      182.47      183.40     30.08 o 
  -4  12   6        8.92       19.43     13.20 o 
  -3  12   6      213.15      238.82     14.67 o 
  -2  12   6      414.60      419.61     26.02 o 
  -1  12   6      891.93     1043.51     65.03 o 
   0  12   6      665.99      665.31     23.93 o 
   1  12   6      315.65      304.79     21.65 o 
   2  12   6      247.95      239.59     14.89 o 
   3  12   6       32.81       29.70      5.42 o 
   4  12   6      192.85      180.74     10.82 o 
   5  12   6       10.19       13.81     13.20 o 
   6  12   6      165.38      160.71     21.09 o 
  -6  13   6      184.53      152.58     27.14 o 
  -5  13   6       91.10      105.61     20.17 o 
  -4  13   6       67.59       90.94     20.53 o 
  -3  13   6       75.99       69.31      6.97 o 
  -2  13   6      163.18      195.62     16.46 o 
  -1  13   6       22.36       23.47      9.85 o 
   0  13   6      548.72      553.12     24.60 o 
   1  13   6      565.00      613.76     28.62 o 
   2  13   6       27.62       31.00      6.08 o 
   3  13   6      184.35      191.48     12.58 o 
   4  13   6      197.54      204.01     10.89 o 
   5  13   6      285.54      279.05     16.34 o 
  -5  14   6      128.74       79.21     21.27 o 
  -4  14   6       27.61       19.43     15.77 o 
  -3  14   6      467.30      482.34     27.16 o 
  -2  14   6      115.95      124.69     20.90 o 
  -1  14   6      447.41      484.71     33.43 o 
   0  14   6      361.13      320.49     33.03 o 
   1  14   6       85.09       94.31     11.37 o 
   2  14   6       68.27       67.18      7.99 o 
   3  14   6       75.09       66.27      8.37 o 
   4  14   6      141.64      130.11     11.40 o 
   5  14   6       20.65        8.60      6.84 o 
  -4  15   6       34.06       31.90     16.50 o 
  -3  15   6       16.94       17.97      7.33 o 
  -2  15   6      173.83      196.23     24.21 o 
  -1  15   6        4.12        3.67      1.83 o 
   0  15   6       93.32       90.12      7.15 o 
   1  15   6      111.14      114.42     23.84 o 
   2  15   6       44.23       37.35     15.03 o 
   3  15   6      391.77      351.56     21.69 o 
   4  15   6       52.77       39.27      8.63 o 
  -3  16   6      597.17      590.04     65.36 o 
  -1  16   6      199.25      170.93     12.84 o 
   0  16   6        8.18        3.30      3.30 o 
   1  16   6       89.98       84.70      9.41 o 
   2  16   6       39.00       13.93     15.58 o 
   3  16   6      135.08      133.97     12.07 o 
  -2  17   6       97.75       77.01     15.40 o 
  -1  17   6       77.04       52.07     18.33 o 
   0  17   6        1.07       27.13     13.93 o 
   1  17   6        1.52        5.87      6.97 o 
   2  17   6       88.43       54.27      8.43 o 
  -7   0   7      282.99      276.28     21.65 o 
  -5   0   7      439.98      496.00     52.87 o 
  -3   0   7      410.60      580.90     85.92 o 
  -1   0   7     1026.90     1208.52     93.16 o 
   1   0   7     4069.38     4261.31    165.95 o 
   3   0   7     2434.37     2420.69     85.46 o 
   5   0   7     1445.82     1572.65     82.87 o 
   7   0   7       62.42       62.70     11.00 o 
  -8   1   7       24.55       21.69      8.21 o 
  -7   1   7      553.02      588.49     32.67 o 
  -6   1   7      226.76      229.40     20.36 o 
  -5   1   7     1027.45     1036.13     68.76 o 
  -4   1   7       22.66       18.21     11.92 o 
  -3   1   7     2361.97     2483.72    139.77 o 
  -2   1   7      401.47      395.14     16.30 o 
  -1   1   7     2951.60     3265.64    118.87 o 
   0   1   7       11.56       21.29      5.32 o 
   1   1   7      546.82      716.71    133.94 o 
   2   1   7       66.56       86.11      6.60 o 
   3   1   7      515.77      727.67     27.06 o 
   4   1   7        4.97       15.84      5.57 o 
   5   1   7      266.42      307.91     22.75 o 
   6   1   7      304.82      294.87     16.57 o 
   7   1   7      981.23     1025.94     75.72 o 
   8   1   7       30.72        4.75      8.63 o 
  -8   2   7       57.83       56.97     14.12 o 
  -7   2   7      361.21      387.49     58.72 o 
  -6   2   7      132.86      124.80     28.06 o 
  -5   2   7      250.62      306.19     41.28 o 
  -4   2   7      287.44      268.04     21.18 o 
  -3   2   7      478.83      597.52     43.96 o 
  -2   2   7        7.32       27.99     10.63 o 
  -1   2   7     1203.25     1275.69     47.14 o 
   0   2   7      639.17      724.47     32.12 o 
   1   2   7     4190.67     4243.09    116.18 o 
   2   2   7      482.78      508.81     17.38 o 
   3   2   7     2409.39     2589.26     83.03 o 
   4   2   7       18.82       22.78      4.58 o 
   5   2   7      746.72      787.73     35.89 o 
   6   2   7      104.83      110.43      8.94 o 
   7   2   7        1.21       30.80     12.47 o 
   8   2   7         .34       14.46     13.75 o 
  -8   3   7       63.23       49.50      8.98 o 
  -7   3   7      603.08      632.08     38.37 o 
  -6   3   7      335.57      362.43     19.75 o 
  -5   3   7     1288.86     1342.96     62.76 o 
  -4   3   7       70.73       88.35      8.29 o 
  -3   3   7     1150.76     1146.50     62.77 o 
  -2   3   7      644.03      626.72     21.35 o 
  -1   3   7     1850.56     1958.45     71.22 o 
   0   3   7         .57        5.59      6.05 o 
   1   3   7      138.18      159.80     58.51 o 
   2   3   7         .57        5.07      4.77 o 
   3   3   7       97.52      125.22     26.77 o 
   4   3   7         .50        5.71      4.64 o 
   5   3   7      676.93      720.29     39.62 o 
   6   3   7      439.03      419.57     39.64 o 
   7   3   7      912.31      969.27     49.43 o 
   8   3   7       66.95       47.23     15.03 o 
  -8   4   7        1.63        9.12      9.35 o 
  -7   4   7      203.06      198.08     23.48 o 
  -6   4   7        6.58        2.80      5.36 o 
  -5   4   7       23.12       28.82     23.28 o 
  -4   4   7      877.16      901.82     74.64 o 
  -3   4   7      442.18      462.82     19.43 o 
  -2   4   7        2.67       14.94      7.88 o 
  -1   4   7     2004.04     2135.66     80.56 o 
   0   4   7       47.10       40.59      4.32 o 
   1   4   7     4196.74     4321.60    139.79 o 
   2   4   7       80.12       66.61      5.11 o 
   3   4   7     1549.38     1639.31     68.57 o 
   4   4   7        8.55       -2.60      8.07 o 
   5   4   7      215.33      275.42     32.47 o 
   6   4   7       61.61       75.54      9.60 o 
   7   4   7       83.76       77.87     11.83 o 
   8   4   7      115.86       99.65     12.86 o 
  -8   5   7        5.34        2.50     11.01 o 
  -7   5   7      392.24      390.02     28.57 o 
  -6   5   7       18.13       13.54      7.77 o 
  -5   5   7     1887.75     1964.98     84.14 o 
  -4   5   7       11.80        6.99      4.33 o 
  -3   5   7      397.62      382.89     23.13 o 
  -2   5   7      350.01      323.27     19.08 o 
  -1   5   7      418.57      372.27     33.97 o 
   0   5   7      387.52      371.43     18.91 o 
   1   5   7      419.18      445.80     19.83 o 
   2   5   7      163.84      191.49     12.11 o 
   3   5   7      192.58      178.68      9.89 o 
   4   5   7       92.39       87.37      7.93 o 
   5   5   7      897.70      924.50     63.60 o 
   6   5   7       41.51       33.90      9.09 o 
   7   5   7      463.34      471.44     27.73 o 
  -7   6   7       22.41       31.09     19.62 o 
  -6   6   7      313.34      324.60     25.43 o 
  -5   6   7       43.17       45.74     15.40 o 
  -4   6   7      146.51      141.00      9.17 o 
  -3   6   7      388.13      381.02     24.14 o 
  -2   6   7        4.73       12.47     13.20 o 
  -1   6   7     2628.91     2844.33    249.52 o 
   0   6   7       35.95       15.03      9.53 o 
   1   6   7     2613.53     2610.11     98.47 o 
   2   6   7      199.10      202.70     11.37 o 
   3   6   7      261.03      294.94     14.72 o 
   4   6   7      597.60      619.86     23.51 o 
   5   6   7      509.38      510.13     37.08 o 
   6   6   7        2.71         .79      6.94 o 
   7   6   7      191.17      168.59     15.30 o 
  -7   7   7      241.16      280.50     21.31 o 
  -6   7   7        4.87       18.70     12.83 o 
  -5   7   7     1310.30     1331.76     70.29 o 
  -4   7   7       85.38       88.68     18.15 o 
  -3   7   7      380.33      401.27     26.08 o 
  -2   7   7      333.76      298.95     17.84 o 
  -1   7   7      136.96      108.87      9.85 o 
   0   7   7      661.57      699.82     31.51 o 
   1   7   7     1009.49     1068.71     41.34 o 
   2   7   7      417.57      439.48     22.40 o 
   3   7   7      861.67      860.34     51.66 o 
   4   7   7      130.24      108.56     11.00 o 
   5   7   7      535.24      540.15     36.72 o 
   6   7   7        3.33        8.01      7.13 o 
   7   7   7      283.72      269.98     18.33 o 
  -7   8   7       11.67       16.55     13.20 o 
  -6   8   7      437.58      446.09     67.54 o 
  -5   8   7       55.81       44.00      8.07 o 
  -4   8   7       67.92       61.68     30.07 o 
  -3   8   7      593.10      597.58     31.74 o 
  -2   8   7      155.92      134.98     28.79 o 
  -1   8   7     1228.11     1319.52    111.56 o 
   0   8   7       18.69       32.06      8.87 o 
   1   8   7     1175.98     1104.29     40.82 o 
   2   8   7      144.19      123.29      7.15 o 
   3   8   7      221.83      206.18     14.68 o 
   4   8   7      618.96      637.70     29.93 o 
   5   8   7      511.97      495.41     24.80 o 
   6   8   7       33.63       29.37     14.48 o 
   7   8   7      132.52      151.85     27.87 o 
  -7   9   7      145.56      158.22     35.94 o 
  -6   9   7       36.58       49.50     16.87 o 
  -5   9   7      467.54      479.79     29.73 o 
  -4   9   7       30.88       20.50      5.76 o 
  -3   9   7      766.00      762.03     46.67 o 
  -2   9   7        6.33        2.13      9.53 o 
  -1   9   7      190.97      172.85     37.79 o 
   0   9   7      288.74      289.55     18.72 o 
   1   9   7       31.13       31.63      4.54 o 
   2   9   7     1517.57     1437.73     72.39 o 
   3   9   7      340.25      338.59     17.62 o 
   4   9   7       99.59       87.82     10.08 o 
   5   9   7       99.75       85.00     10.44 o 
   6   9   7       12.25        8.29      7.66 o 
   7   9   7      412.33      387.57     43.49 o 
  -6  10   7      160.68      175.08     11.70 o 
  -5  10   7        2.72        6.23      5.87 o 
  -4  10   7      328.82      328.86     19.64 o 
  -3  10   7      300.11      247.26     20.76 o 
  -2  10   7      351.05      387.60     31.38 o 
  -1  10   7      319.87      309.67     22.57 o 
   0  10   7       37.56       56.68     11.65 o 
   1  10   7      766.96      795.51     36.33 o 
   2  10   7       75.34       80.49      7.97 o 
   3  10   7      704.91      698.23     36.00 o 
   4  10   7       27.21       31.88      7.33 o 
   5  10   7      141.20      142.70     12.54 o 
   6  10   7      137.23      125.79     16.14 o 
  -6  11   7        8.75       26.03     13.57 o 
  -5  11   7      248.93      269.64     39.62 o 
  -4  11   7      206.30      182.68     13.94 o 
  -3  11   7      473.15      491.85     38.30 o 
  -2  11   7       22.46       30.30     14.30 o 
  -1  11   7      217.88      189.54     28.98 o 
   0  11   7      310.60      349.26     25.25 o 
   1  11   7       76.88       79.49      6.62 o 
   2  11   7      758.49      679.00     34.44 o 
   3  11   7       30.72       21.78      5.94 o 
   4  11   7      181.62      214.26     12.42 o 
   5  11   7       62.21       53.61     12.83 o 
   6  11   7       20.88         .99      7.43 o 
  -5  12   7       24.26       28.23     14.30 o 
  -4  12   7      247.91      217.55     18.71 o 
  -3  12   7       57.75       48.44      8.07 o 
  -2  12   7      184.92      169.01     18.70 o 
  -1  12   7      225.10      170.59     23.48 o 
   0  12   7      323.86      312.49     47.52 o 
   1  12   7      360.80      361.05     31.01 o 
   2  12   7      246.01      246.54     15.78 o 
   3  12   7      502.21      481.44     26.96 o 
   4  12   7       32.42       21.73      6.50 o 
   5  12   7       89.03       76.51      9.20 o 
  -5  13   7      158.33      178.25     32.28 o 
  -4  13   7      148.57      131.67     12.47 o 
  -3  13   7       87.18       79.35     16.50 o 
  -2  13   7      119.57      158.08     15.29 o 
  -1  13   7      152.56      168.20     27.69 o 
   0  13   7      491.47      510.71     34.20 o 
   1  13   7        5.99        5.68      6.05 o 
   2  13   7      133.51      124.57      9.62 o 
   3  13   7       19.01       17.39      6.77 o 
   4  13   7      211.56      196.28     14.71 o 
   5  13   7      119.13       93.71      9.32 o 
  -4  14   7      200.98      256.40     30.81 o 
  -3  14   7       23.40       19.43      6.23 o 
  -2  14   7      228.52      290.17     32.28 o 
  -1  14   7       87.29       95.93     13.63 o 
   0  14   7       52.85       41.80     19.43 o 
   1  14   7      247.83      239.44     26.78 o 
   2  14   7       78.64       77.94      7.64 o 
   3  14   7      212.88      186.60     14.43 o 
   4  14   7       11.31         .58      7.97 o 
  -3  15   7       43.14       43.27     19.80 o 
  -2  15   7       85.70       56.47     12.83 o 
  -1  15   7       18.56       13.02      9.59 o 
   0  15   7      247.22      242.19     22.20 o 
   1  15   7        6.44        2.59      3.24 o 
   2  15   7      314.36      308.12     30.82 o 
   3  15   7       17.26       19.02      6.85 o 
  -2  16   7      223.01      213.12     28.98 o 
  -1  16   7        5.12        5.50     11.37 o 
   0  16   7         .30       10.87      8.72 o 
   1  16   7      152.66      149.61     17.00 o 
   2  16   7        6.81       11.99      8.45 o 
  -8   0   8         .63       21.26     17.60 o 
  -6   0   8      236.02      218.28     34.48 o 
  -4   0   8     2622.07     2667.60    275.08 o 
  -2   0   8     2131.08     2207.95    100.50 o 
   0   0   8      331.47      369.65     31.20 o 
   2   0   8     1243.74     1252.49     57.82 o 
   4   0   8      203.31      253.13     20.54 o 
  -8   1   8      367.45      436.97     29.32 o 
  -7   1   8       11.85        8.60     10.10 o 
  -6   1   8      316.08      327.90     40.73 o 
  -5   1   8       38.96       16.23      9.55 o 
  -4   1   8      280.73      406.84     60.73 o 
  -3   1   8       97.62      113.67      7.80 o 
  -2   1   8       35.88       67.92     16.50 o 
  -1   1   8      156.06      193.43     10.91 o 
   0   1   8      197.57      219.40     15.51 o 
   1   1   8      135.62      130.12     11.00 o 
   2   1   8     1519.12     1580.39     48.31 o 
   3   1   8       10.07       15.56      5.18 o 
   4   1   8     3209.91     3429.61    147.99 o 
   5   1   8       46.85       46.04      7.25 o 
   6   1   8      243.83      272.55     19.63 o 
   7   1   8       54.93       62.90      8.63 o 
  -7   2   8      114.50      125.79     19.07 o 
  -6   2   8       81.33       86.11     29.52 o 
  -5   2   8      362.84      351.42     17.11 o 
  -4   2   8     1931.21     1915.76    127.87 o 
  -3   2   8       37.17       34.94      7.13 o 
  -2   2   8     3613.14     3843.24    127.56 o 
  -1   2   8       98.26       93.89      8.80 o 
   0   2   8      188.38      224.30     13.16 o 
   1   2   8      799.35      857.72    118.59 o 
   2   2   8      999.16     1089.59     43.40 o 
   3   2   8       35.96       47.38      5.73 o 
   4   2   8      215.11      246.14     40.91 o 
   5   2   8         .24       -2.64      6.16 o 
   6   2   8      294.72      301.10     16.73 o 
   7   2   8       90.67       75.10     10.27 o 
  -7   3   8       13.76        6.97      9.90 o 
  -6   3   8      318.68      340.29     21.61 o 
  -5   3   8       29.14       33.08      8.98 o 
  -4   3   8       72.17       81.04     25.67 o 
  -3   3   8      262.66      249.26     16.81 o 
  -2   3   8         .04        8.78      9.53 o 
  -1   3   8       54.80       60.14      5.87 o 
   0   3   8      284.65      321.75     18.16 o 
   1   3   8      513.89      510.65     17.91 o 
   2   3   8     1892.60     2004.72     72.80 o 
   3   3   8      116.85      110.33      7.31 o 
   4   3   8     1903.32     2050.82     75.13 o 
   5   3   8      134.09      162.89      9.72 o 
   6   3   8      176.52      198.39     14.98 o 
   7   3   8      127.78      119.44     17.97 o 
  -7   4   8         .29        3.35      8.43 o 
  -6   4   8      124.36      150.11     10.66 o 
  -5   4   8      364.84      349.74     24.41 o 
  -4   4   8      461.50      460.76     30.47 o 
  -3   4   8       57.11       63.42      4.15 o 
  -2   4   8     2894.75     3059.71    142.02 o 
  -1   4   8        2.72        8.46      8.62 o 
   0   4   8     1570.70     1659.97     54.89 o 
   1   4   8      295.95      259.04     35.23 o 
   2   4   8      999.72     1053.23     34.64 o 
   3   4   8        2.46        1.01      4.01 o 
   4   4   8       42.97       56.47      9.17 o 
   5   4   8       46.47       45.83     10.27 o 
   6   4   8      101.43       91.79      9.66 o 
   7   4   8      108.11      114.53     11.47 o 
  -7   5   8        5.46       19.71      9.24 o 
  -6   5   8      280.94      275.74     15.77 o 
  -5   5   8       37.12       41.75      9.35 o 
  -4   5   8      665.05      669.15     52.90 o 
  -3   5   8       32.26       23.32      8.25 o 
  -2   5   8      297.36      250.58     17.33 o 
  -1   5   8      503.10      546.32     35.74 o 
   0   5   8     1148.53     1100.23     45.44 o 
   1   5   8      226.55      203.63     13.58 o 
   2   5   8      431.48      467.68     20.99 o 
   3   5   8       13.28       14.30      6.23 o 
   4   5   8      665.81      711.35     31.03 o 
   5   5   8        2.07        -.73      6.85 o 
   6   5   8      664.01      693.93     39.27 o 
   7   5   8       12.30       26.97      8.51 o 
  -7   6   8       72.86       84.34     10.83 o 
  -6   6   8      375.93      368.36     25.11 o 
  -5   6   8       13.80       16.99      4.59 o 
  -4   6   8      177.98      161.50     16.30 o 
  -3   6   8      157.39      145.46     13.89 o 
  -2   6   8      738.43      726.36     39.29 o 
  -1   6   8      366.53      347.88     23.13 o 
   0   6   8     3553.68     3931.99    242.50 o 
   1   6   8       22.93        5.54     11.37 o 
   2   6   8      677.54      631.30     24.58 o 
   3   6   8      107.79      106.01      7.73 o 
   4   6   8      456.87      452.23     23.14 o 
   5   6   8      150.10      153.88     11.85 o 
   6   6   8        2.34       -6.55     15.76 o 
   7   6   8       46.30       36.28     10.42 o 
  -7   7   8       73.39       76.15     12.10 o 
  -6   7   8      112.58      104.70      9.34 o 
  -5   7   8      167.75      178.03     19.37 o 
  -4   7   8      855.48      860.32     54.87 o 
  -3   7   8        6.46        1.52      6.16 o 
  -2   7   8      188.74      195.27     16.21 o 
  -1   7   8      837.52      822.08     44.20 o 
   0   7   8      667.96      691.14     49.60 o 
   1   7   8       95.63       88.39     15.77 o 
   2   7   8      508.22      471.40     24.25 o 
   3   7   8       83.88       67.11      7.33 o 
   4   7   8      435.58      442.09     23.68 o 
   5   7   8      119.32       89.82      9.76 o 
   6   7   8      620.49      609.10     63.89 o 
   7   7   8        6.41      -13.08     13.20 o 
  -6   8   8      128.57      133.53     12.54 o 
  -5   8   8        5.28        5.67     14.85 o 
  -4   8   8      596.68      656.48     71.25 o 
  -3   8   8      221.47      213.21     12.83 o 
  -2   8   8      686.63      674.60     41.02 o 
  -1   8   8      191.81      141.87     33.75 o 
   0   8   8     1068.71     1041.46     59.04 o 
   1   8   8       45.83       39.57     15.22 o 
   2   8   8      113.46      105.73      7.84 o 
   3   8   8      193.63      170.69     10.53 o 
   4   8   8        1.18       -1.83      6.56 o 
   5   8   8      330.18      319.42     38.71 o 
   6   8   8         .54       -9.32     19.80 o 
  -6   9   8      120.97      104.88     23.10 o 
  -5   9   8       57.31       53.94     11.73 o 
  -4   9   8       97.77      110.22     41.62 o 
  -3   9   8      215.76      228.96     14.38 o 
  -2   9   8         .43        1.07      8.45 o 
  -1   9   8      578.28      589.29     36.26 o 
   0   9   8       88.73      105.62     17.97 o 
   1   9   8       60.80       79.28     11.80 o 
   2   9   8      881.38      929.98     41.68 o 
   3   9   8       71.60       62.07     11.92 o 
   4   9   8      513.85      570.09     28.00 o 
   5   9   8       39.12       32.74     16.13 o 
   6   9   8      233.26      205.92     15.16 o 
  -6  10   8       49.30       58.67     21.27 o 
  -5  10   8       10.38        4.40      9.17 o 
  -4  10   8      503.43      540.05     56.54 o 
  -3  10   8         .94       -3.40      8.07 o 
  -2  10   8      702.93      667.07     45.52 o 
  -1  10   8       16.74        4.78      6.29 o 
   0  10   8      171.88      149.66     21.64 o 
   1  10   8      152.24      162.01     20.72 o 
   2  10   8      106.71       88.10      7.51 o 
   3  10   8      407.65      395.22     23.17 o 
   4  10   8       80.79       62.04      8.44 o 
   5  10   8      307.36      329.66     19.61 o 
   6  10   8       56.22       32.31      9.99 o 
  -5  11   8       94.80      118.08     16.14 o 
  -4  11   8        7.99        8.76      6.19 o 
  -3  11   8      562.55      613.14     43.51 o 
  -2  11   8        5.73       36.30     11.37 o 
  -1  11   8      207.34      260.21     19.71 o 
   0  11   8      200.02      230.74     30.08 o 
   1  11   8       68.21       88.35     14.67 o 
   2  11   8      199.01      183.32     14.12 o 
   3  11   8       50.11       27.57      5.87 o 
   4  11   8      386.75      343.34     32.66 o 
   5  11   8       22.43       20.20      7.25 o 
  -4  12   8      225.54      210.56     31.73 o 
  -3  12   8        1.31        2.75      6.04 o 
  -2  12   8      289.77      295.67     24.86 o 
  -1  12   8       10.82        -.06      9.60 o 
   0  12   8       80.55      112.83     13.05 o 
   1  12   8      242.60      249.35     22.93 o 
   2  12   8      164.05      152.80     13.94 o 
   3  12   8      384.64      360.80     27.89 o 
   4  12   8       33.42       31.69     10.45 o 
   5  12   8      170.80      189.55     31.73 o 
  -3  13   8      329.30      318.01     23.09 o 
  -2  13   8        8.53        6.94      8.67 o 
  -1  13   8      115.87      129.60     14.00 o 
   0  13   8      115.35      101.75     23.84 o 
   1  13   8      176.06      165.54     24.39 o 
   2  13   8       60.22       46.97      6.29 o 
   3  13   8       51.41       49.99      7.87 o 
   4  13   8      297.94      225.92     51.18 o 
  -3  14   8        4.58       -7.33      7.33 o 
  -2  14   8      220.85      194.14     26.23 o 
  -1  14   8       48.28       72.82     13.85 o 
   0  14   8       81.60       67.52     12.24 o 
   1  14   8      118.71       72.47     13.68 o 
   2  14   8        8.41       15.92     18.33 o 
   3  14   8      200.52      179.10     14.25 o 
  -2  15   8        1.43       -6.05      8.58 o 
  -1  15   8      187.30      215.33     56.30 o 
   0  15   8        1.49      -11.30     25.66 o 
   1  15   8      118.84      106.17     15.76 o 
   2  15   8       75.96       68.05     13.10 o 
  -7   0   9      257.86      360.62     35.22 o 
  -5   0   9     1109.08     1187.17    117.32 o 
  -3   0   9      385.24      370.00     24.59 o 
  -1   0   9     1007.48     1058.38     87.19 o 
   1   0   9      209.03      232.23     16.51 o 
   3   0   9      224.23      253.88     18.34 o 
   5   0   9      544.12      625.30     40.02 o 
   7   0   9      409.79      438.56     29.73 o 
  -7   1   9      365.10      428.44     32.66 o 
  -6   1   9         .04        6.64      7.99 o 
  -5   1   9      275.54      315.48     24.52 o 
  -4   1   9      144.71      118.98     15.39 o 
  -3   1   9      839.38      857.98     42.57 o 
  -2   1   9      139.94      146.01     10.64 o 
  -1   1   9      944.19     1089.78     63.26 o 
   0   1   9       32.37       37.37     11.00 o 
   1   1   9     1540.28     1577.05     84.21 o 
   2   1   9       77.15      106.86     34.65 o 
   3   1   9     1150.48     1263.54     43.37 o 
   4   1   9       65.87       59.96     17.60 o 
   5   1   9      753.81      830.09     32.89 o 
   6   1   9       22.43       23.45      5.69 o 
   7   1   9       99.10      125.18     12.44 o 
  -7   2   9      486.41      480.86     47.72 o 
  -6   2   9       18.26       31.28      7.44 o 
  -5   2   9      835.06      843.43     43.65 o 
  -4   2   9      176.06      143.06      9.86 o 
  -3   2   9      471.14      460.29     19.05 o 
  -2   2   9      380.22      333.50     16.73 o 
  -1   2   9      702.04      727.02     32.70 o 
   0   2   9       53.43       58.27     12.28 o 
   1   2   9      141.45      125.84     26.04 o 
   2   2   9     1076.21     1131.44     43.04 o 
   3   2   9      146.50      153.62     12.28 o 
   4   2   9      146.85      136.15     36.86 o 
   5   2   9      537.91      581.66     26.71 o 
   6   2   9         .25       -1.89      5.97 o 
   7   2   9      654.37      668.63     43.33 o 
  -7   3   9       69.99       62.34     16.87 o 
  -6   3   9        4.79       11.57     12.28 o 
  -5   3   9       41.83       64.34     17.23 o 
  -4   3   9      441.68      428.46     24.75 o 
  -3   3   9      373.88      387.72     21.95 o 
  -2   3   9      199.80      199.13      9.98 o 
  -1   3   9     1519.83     1649.29     87.33 o 
   0   3   9      143.08      175.94     12.12 o 
   1   3   9     1683.15     1860.97    122.48 o 
   2   3   9      239.83      255.62     12.98 o 
   3   3   9      758.34      852.52     33.75 o 
   4   3   9       50.76       48.62      6.42 o 
   5   3   9      178.14      181.23     15.04 o 
   6   3   9       25.71       28.26      9.33 o 
   7   3   9        7.35       -7.71     17.60 o 
  -7   4   9      515.53      559.81     46.62 o 
  -6   4   9         .08       -4.76      8.07 o 
  -5   4   9      342.60      321.16     41.47 o 
  -4   4   9       56.80       45.18      6.78 o 
  -3   4   9      724.54      756.64     28.86 o 
  -2   4   9       43.24       40.82      3.79 o 
  -1   4   9      466.87      497.30     21.46 o 
   0   4   9      154.36      126.92     18.34 o 
   1   4   9       35.91       24.77      9.17 o 
   2   4   9      727.08      712.55     41.52 o 
   3   4   9      325.81      363.52     20.24 o 
   4   4   9       31.25       25.15      6.42 o 
   5   4   9      310.78      300.61     19.28 o 
   6   4   9        2.31       -1.51      8.72 o 
  -6   5   9       71.40       74.39     15.22 o 
  -5   5   9       23.44       27.03      5.50 o 
  -4   5   9      132.22      117.94     14.12 o 
  -3   5   9      164.28      161.26     13.63 o 
  -2   5   9       12.85       15.88      9.35 o 
  -1   5   9     1596.86     1636.33     84.83 o 
   0   5   9       21.53       19.29      7.13 o 
   1   5   9     1658.44     1705.71    150.00 o 
   2   5   9        1.91       -5.50     11.37 o 
   3   5   9      312.57      310.88     29.91 o 
   4   5   9      174.16      163.23     13.94 o 
   5   5   9      216.56      251.12     14.86 o 
   6   5   9        7.34       26.76     10.63 o 
  -6   6   9       40.94       53.00      6.98 o 
  -5   6   9      438.32      450.89     24.00 o 
  -4   6   9       56.27       29.70      8.80 o 
  -3   6   9      513.04      541.23     48.28 o 
  -2   6   9      313.04      276.21     45.32 o 
  -1   6   9      229.68      216.64     17.89 o 
   0   6   9      406.50      459.39     29.16 o 
   1   6   9         .08       -3.12      8.53 o 
   2   6   9       24.93       32.36     15.03 o 
   3   6   9      536.86      577.04     27.85 o 
   4   6   9       38.58       50.12      7.68 o 
   5   6   9      198.99      198.38     14.05 o 
   6   6   9       17.28       18.26      8.25 o 
  -6   7   9       87.26       72.85      6.89 o 
  -5   7   9       17.91        7.30     12.10 o 
  -4   7   9       16.71        8.98      6.98 o 
  -3   7   9       21.58       16.92      6.29 o 
  -2   7   9      425.85      407.37     24.88 o 
  -1   7   9      970.70      992.61     58.27 o 
   0   7   9       40.91       51.70     12.83 o 
   1   7   9     2005.04     2085.18    113.64 o 
   2   7   9      123.56      132.76      9.54 o 
   3   7   9       83.46       81.78     19.25 o 
   4   7   9      457.18      464.23     25.92 o 
   5   7   9      215.55      252.68     28.61 o 
   6   7   9       53.54       45.69     17.78 o 
  -6   8   9       12.80       26.76     11.73 o 
  -5   8   9      767.47      745.20     65.96 o 
  -4   8   9       14.58        8.47      8.49 o 
  -3   8   9      136.46      132.04     15.95 o 
  -2   8   9      649.03      592.11     40.62 o 
  -1   8   9       65.49       77.00     18.70 o 
   0   8   9      241.26      288.79     29.72 o 
   1   8   9         .04       -6.74      6.74 o 
   2   8   9        2.18        1.05      7.88 o 
   3   8   9      137.11      132.42      8.92 o 
   4   8   9      320.64      304.56     20.92 o 
   5   8   9      220.13      211.85     14.00 o 
   6   8   9        6.85        4.03     10.27 o 
  -5   9   9       32.88        5.46     20.53 o 
  -4   9   9       41.17       37.17      8.80 o 
  -3   9   9       63.34       51.91     10.45 o 
  -2   9   9      514.80      490.39     38.73 o 
  -1   9   9      331.75      331.74     37.06 o 
   0   9   9       21.96       20.90     11.00 o 
   1   9   9     1194.90     1336.53     74.67 o 
   2   9   9         .44        8.59      4.26 o 
   3   9   9      234.71      228.87     14.58 o 
   4   9   9      133.41      109.82     10.66 o 
   5   9   9       54.12       45.34      8.54 o 
  -5  10   9      268.84      225.21     29.17 o 
  -4  10   9       25.09       17.73     27.50 o 
  -3  10   9      144.91      137.36     12.47 o 
  -2  10   9      353.72      349.65     26.61 o 
  -1  10   9      103.02       77.75     19.80 o 
   0  10   9      182.69      181.98     17.25 o 
   1  10   9       28.55       28.72      9.55 o 
   2  10   9       58.56       45.54     21.82 o 
   3  10   9       24.23       36.24     12.83 o 
   4  10   9      341.12      347.21     20.94 o 
   5  10   9      190.75      202.41     15.53 o 
  -4  11   9      147.86      161.67     14.47 o 
  -3  11   9      198.77      181.05     22.01 o 
  -2  11   9       41.02       35.96      8.72 o 
  -1  11   9      179.03      184.26     18.59 o 
   0  11   9       40.99       43.93      8.61 o 
   1  11   9      167.57      185.40     19.79 o 
   2  11   9       54.92       55.10      6.83 o 
   3  11   9      386.44      394.50     52.85 o 
   4  11   9       23.03       29.04     10.82 o 
  -4  12   9       63.06       59.39      8.75 o 
  -3  12   9      186.23      166.70     23.29 o 
  -2  12   9       89.33       69.67     19.07 o 
  -1  12   9       32.48       25.01      8.94 o 
   0  12   9      257.26      293.67     22.93 o 
   1  12   9         .50       -3.93     17.96 o 
   2  12   9      259.30      227.22     15.78 o 
   3  12   9       20.59       13.90     17.60 o 
   4  12   9      114.51      101.74     10.88 o 
  -3  13   9       77.68       78.83      9.10 o 
  -2  13   9       19.78       22.83     17.60 o 
  -1  13   9      263.36      228.57     20.71 o 
   0  13   9       52.77       72.97     22.00 o 
   1  13   9       24.17       12.51     11.37 o 
   2  13   9       75.61       79.88     22.00 o 
   3  13   9      151.60      113.29     16.80 o 
  -2  14   9       24.21       21.10     17.42 o 
  -1  14   9        1.79        8.25     11.25 o 
   0  14   9      134.05      121.03     17.63 o 
   1  14   9        2.54        2.00     10.36 o 
  -6   0  10      376.41      375.04     42.94 o 
  -4   0  10       95.36      120.65     12.10 o 
  -2   0  10      137.35      133.50     18.34 o 
   0   0  10     1169.12     1366.23    126.58 o 
   2   0  10      341.16      325.89     22.02 o 
   4   0  10      870.23      964.70     87.47 o 
   6   0  10      221.71      234.77     18.34 o 
  -6   1  10      179.40      183.30     23.84 o 
  -5   1  10        9.77       17.88      9.50 o 
  -4   1  10      561.59      605.20     36.86 o 
  -3   1  10       59.55       56.30      5.44 o 
  -2   1  10     1133.53     1220.71     49.89 o 
  -1   1  10      147.75      148.22     13.20 o 
   0   1  10     1003.98     1113.99     73.07 o 
   1   1  10      154.83      147.31     13.60 o 
   2   1  10      212.87      221.57     13.94 o 
   3   1  10         .95        1.21      5.68 o 
   4   1  10        1.53       11.11     22.91 o 
   5   1  10        5.23       15.22      7.83 o 
   6   1  10      257.85      262.38     19.81 o 
  -6   2  10      190.38      183.74     14.92 o 
  -5   2  10      161.04      142.28     10.09 o 
  -4   2  10       39.42       35.31      9.35 o 
  -3   2  10        5.87        6.25      4.49 o 
  -2   2  10       72.20       88.19      7.52 o 
  -1   2  10       94.83       88.77      8.07 o 
   0   2  10      373.73      423.82     28.98 o 
   1   2  10      658.42      708.98     50.06 o 
   2   2  10      803.04      885.97     37.47 o 
   3   2  10       72.78       66.52      8.80 o 
   4   2  10     1061.62     1140.23     48.98 o 
   5   2  10         .38       -3.14      7.05 o 
   6   2  10      149.53      151.01     11.85 o 
  -6   3  10       47.00       45.79      9.82 o 
  -5   3  10       20.73       10.16      7.33 o 
  -4   3  10      714.95      720.96     30.90 o 
  -3   3  10       68.32       70.64      5.45 o 
  -2   3  10     2136.96     2327.17     93.79 o 
  -1   3  10      489.97      535.59     26.06 o 
   0   3  10       94.21      108.07      8.33 o 
   1   3  10      739.94      786.59     50.67 o 
   2   3  10      261.04      229.92     17.61 o 
   3   3  10       53.28       65.08      7.93 o 
   4   3  10         .28       18.62      7.52 o 
   5   3  10       54.72       31.17      6.68 o 
   6   3  10       73.77       84.94     17.23 o 
  -6   4  10       43.94       55.06      8.58 o 
  -5   4  10      329.67      300.32     29.72 o 
  -4   4  10      175.79      163.48     28.24 o 
  -3   4  10       13.08       21.68      9.72 o 
  -2   4  10      139.09      141.06     30.44 o 
  -1   4  10       77.04       76.15     17.05 o 
   0   4  10       79.61       83.03      7.64 o 
   1   4  10      611.93      653.26     42.92 o 
   2   4  10     1090.50     1129.91     49.69 o 
   3   4  10       26.92       33.40      8.07 o 
   4   4  10      976.75     1014.97     49.42 o 
   5   4  10         .13       13.16      7.20 o 
   6   4  10      151.17      123.68     13.15 o 
  -6   5  10      138.32      128.73     11.34 o 
  -5   5  10        4.60         .14      3.81 o 
  -4   5  10      658.48      656.03     43.98 o 
  -3   5  10        1.46       -1.45      7.15 o 
  -2   5  10      916.22      955.62     48.25 o 
  -1   5  10       21.27       18.93     11.37 o 
   0   5  10      175.58      151.68     15.72 o 
   1   5  10      181.86      189.28     22.38 o 
   2   5  10      492.22      464.43     28.27 o 
   3   5  10      193.95      193.82     28.98 o 
   4   5  10       88.33       74.09      9.25 o 
   5   5  10        1.00       -1.14     10.27 o 
  -5   6  10       95.75      104.44     20.54 o 
  -4   6  10      328.36      319.52     17.25 o 
  -3   6  10       86.96       79.97     11.85 o 
  -2   6  10      230.29      200.93     12.94 o 
  -1   6  10      140.07       94.26     18.71 o 
   0   6  10      154.86      159.65     16.73 o 
   1   6  10       88.51      102.44     25.49 o 
   2   6  10      600.17      619.54     37.09 o 
   3   6  10        5.43        4.69     11.18 o 
   4   6  10      712.59      702.03     41.08 o 
   5   6  10        5.04        1.62      9.17 o 
  -5   7  10       23.23       13.25     12.28 o 
  -4   7  10      626.95      594.15     31.11 o 
  -3   7  10       17.52        5.02      9.71 o 
  -2   7  10      186.66      168.51     16.05 o 
  -1   7  10      270.67      260.97     21.26 o 
   0   7  10      645.29      722.51     42.39 o 
   1   7  10        2.56       10.80      7.07 o 
   2   7  10      191.65      177.97     22.93 o 
   3   7  10       89.58       78.20      7.45 o 
   4   7  10       65.93       55.38      9.72 o 
   5   7  10      238.92      205.81     19.63 o 
  -5   8  10        7.86      -10.08     14.12 o 
  -4   8  10       11.53        6.65     16.86 o 
  -3   8  10      156.09      133.25     12.43 o 
  -2   8  10       24.29       -8.07      9.17 o 
  -1   8  10      436.12      406.22     28.42 o 
   0   8  10      118.90      111.79     13.01 o 
   1   8  10        2.12        9.90      9.16 o 
   2   8  10      588.33      567.52     27.39 o 
   3   8  10       24.00       16.50      6.23 o 
   4   8  10      348.20      323.07     34.86 o 
   5   8  10       37.87       38.18      7.83 o 
  -4   9  10      458.88      421.33     29.81 o 
  -3   9  10        3.59       14.66      9.35 o 
  -2   9  10      102.44      113.83     14.61 o 
  -1   9  10      213.92      235.77     35.77 o 
   0   9  10      510.32      517.23     50.85 o 
   1   9  10       56.34       72.46     11.19 o 
   2   9  10       79.43       83.31     11.37 o 
   3   9  10       36.53       39.38     12.83 o 
   4   9  10        2.54        -.39      6.04 o 
  -4  10  10        1.43        8.43      9.44 o 
  -3  10  10      223.30      213.72     28.61 o 
  -2  10  10         .67        -.72     10.78 o 
  -1  10  10      280.43      254.50     34.12 o 
   0  10  10      206.18      219.29     31.00 o 
   1  10  10        7.48        4.68      9.58 o 
   2  10  10      395.78      409.27     36.00 o 
   3  10  10       50.22       27.41      5.80 o 
   4  10  10       45.45       47.54     10.63 o 
  -3  11  10       13.68         .92      8.25 o 
  -2  11  10      102.29       88.73     14.53 o 
  -1  11  10       19.64       10.57     15.22 o 
   0  11  10      215.99      212.31     20.61 o 
   1  11  10      134.28      127.42     25.86 o 
   2  11  10      113.05       91.33     15.40 o 
   3  11  10      138.60      132.13     16.07 o 
  -2  12  10       10.16       13.07     10.82 o 
  -1  12  10      171.29      152.21     24.02 o 
   0  12  10      128.98      156.68     17.73 o 
   1  12  10      124.52      124.16     16.21 o 
   2  12  10      100.72       92.72     14.25 o 
   0  13  10       45.60       49.87     14.26 o 
  -5   0  11      119.00       94.98     12.47 o 
  -3   0  11       22.07       20.90      6.23 o 
  -1   0  11     1764.21     1893.57    126.39 o 
   1   0  11     1435.19     1599.11    164.55 o 
   3   0  11       34.55       79.20     14.67 o 
   5   0  11      185.86      184.13     17.24 o 
  -5   1  11      360.08      372.48     29.91 o 
  -4   1  11       62.99       60.51      6.22 o 
  -3   1  11      149.00      130.31     12.10 o 
  -2   1  11       51.20       43.85      5.05 o 
  -1   1  11      413.91      434.15     21.37 o 
   0   1  11        7.20       11.66     13.38 o 
   1   1  11      315.56      349.14     28.26 o 
   2   1  11       60.37       54.72     14.30 o 
   3   1  11      104.65       84.43     10.82 o 
   4   1  11       13.71         .00      5.37 o 
   5   1  11      277.67      283.40     16.73 o 
  -5   2  11       66.64       50.41      6.04 o 
  -4   2  11       49.25       43.19     21.27 o 
  -3   2  11      157.70      159.55     14.12 o 
  -2   2  11        4.27        6.37      5.87 o 
  -1   2  11     1037.14     1081.97     52.41 o 
   0   2  11        3.05        4.55      5.36 o 
   1   2  11      957.52     1068.33     68.49 o 
   2   2  11       21.46       12.81      7.13 o 
   3   2  11      244.64      247.73     15.94 o 
   4   2  11       13.15       12.69     10.45 o 
   5   2  11      127.77      105.99      9.35 o 
  -5   3  11      197.33      195.94     10.44 o 
  -4   3  11      140.66      137.34     14.49 o 
  -3   3  11      377.41      372.80     21.84 o 
  -2   3  11       16.28        8.52      8.80 o 
  -1   3  11      121.79      104.15      9.15 o 
   0   3  11       40.21       44.47      7.32 o 
   1   3  11      103.40      131.96     13.39 o 
   2   3  11       99.35       79.12     12.10 o 
   3   3  11      308.27      344.76     20.82 o 
   4   3  11       18.05       21.07      6.06 o 
   5   3  11      165.56      139.97     10.13 o 
  -5   4  11       28.25       23.87      7.52 o 
  -4   4  11       33.51       30.54      7.11 o 
  -3   4  11      518.50      477.33     26.92 o 
  -2   4  11        1.82        6.87     11.27 o 
  -1   4  11      451.85      473.13     24.03 o 
   0   4  11       34.47       30.90      6.24 o 
   1   4  11      435.08      483.11     32.19 o 
   2   4  11       11.05        9.68      5.33 o 
   3   4  11      570.06      534.12     45.35 o 
   4   4  11       31.10       24.37      6.43 o 
   5   4  11      101.91       94.24     12.10 o 
  -5   5  11      226.94      158.32     15.96 o 
  -4   5  11        9.24       -9.80     15.95 o 
  -3   5  11      310.60      312.63     21.22 o 
  -2   5  11       48.76       29.37      8.38 o 
  -1   5  11        5.60       19.83     11.73 o 
   0   5  11       61.72       75.36     11.36 o 
   1   5  11        7.99       -1.95      6.70 o 
   2   5  11       63.05       55.74      7.70 o 
   3   5  11      382.81      344.23     28.99 o 
   4   5  11       18.24       20.16      8.80 o 
  -4   6  11      107.79       92.42     20.72 o 
  -3   6  11      352.49      322.04     23.67 o 
  -2   6  11       21.84       17.97     14.85 o 
  -1   6  11      357.03      339.45     33.03 o 
   0   6  11       39.50       42.72      9.46 o 
   1   6  11      393.79      417.89     36.26 o 
   2   6  11        4.87        1.47     13.57 o 
   3   6  11      326.46      301.91     19.60 o 
   4   6  11       67.03       56.37     26.58 o 
  -4   7  11        3.39       10.06      8.11 o 
  -3   7  11       87.51       66.94     11.32 o 
  -2   7  11       95.11       79.78     23.84 o 
  -1   7  11       16.51       19.98     17.42 o 
   0   7  11      100.69      113.61     20.72 o 
   1   7  11         .83       11.59     10.08 o 
   2   7  11      100.62       87.98     11.18 o 
   3   7  11      120.60       91.68     21.27 o 
   4   7  11      134.85       95.78     15.17 o 
  -4   8  11       57.61       58.30     11.00 o 
  -3   8  11      113.52       91.52     11.84 o 
  -2   8  11      117.93      111.57     14.85 o 
  -1   8  11      328.10      337.46     28.02 o 
   0   8  11      128.01      119.54     16.76 o 
   1   8  11      440.05      435.05     34.21 o 
   2   8  11       15.22        5.84      3.86 o 
   3   8  11      132.04      125.71     26.41 o 
  -3   9  11       31.12       28.50     10.27 o 
  -2   9  11      257.60      250.33     31.55 o 
  -1   9  11      109.65       80.15     13.49 o 
   0   9  11      201.82      196.90     29.34 o 
   1   9  11       73.17       50.70     12.84 o 
   2   9  11       20.03       14.26     11.71 o 
   3   9  11       11.35        8.09     12.94 o 
  -2  10  11      110.17       98.24     12.33 o 
  -1  10  11      282.96      282.03     28.25 o 
   0  10  11        2.14       12.01     15.03 o 
   1  10  11      351.35      352.21     32.92 o 
   2  10  11        2.14       -5.50      8.35 o 
  -1  11  11       19.68       10.17      9.76 o 
   0  11  11      238.21      240.03     25.07 o 
  -4   0  12      335.36      372.43     24.58 o 
  -2   0  12      551.24      609.47     49.93 o 
   0   0  12      435.92      577.00     64.23 o 
   2   0  12         .84       19.80     12.47 o 
   4   0  12        3.57        7.70      9.17 o 
  -4   1  12       20.15       23.79      4.84 o 
  -3   1  12       13.91       23.07      7.51 o 
  -2   1  12        8.23       10.79      5.57 o 
  -1   1  12        1.02        3.70     13.93 o 
   0   1  12      512.19      570.28     43.22 o 
   1   1  12        6.00        6.39     11.00 o 
   2   1  12      402.01      405.29     32.30 o 
   3   1  12        1.04       16.13      7.53 o 
   4   1  12      543.91      538.59     41.30 o 
  -4   2  12      298.15      274.16     15.59 o 
  -3   2  12       13.49        9.31      5.17 o 
  -2   2  12      533.56      535.59     28.38 o 
  -1   2  12         .05        8.03      6.42 o 
   0   2  12      277.81      298.83     20.00 o 
   1   2  12       20.32       15.83      7.64 o 
   2   2  12       30.58       32.07      8.53 o 
   3   2  12       17.03       18.60      5.57 o 
   4   2  12       11.18       16.98      7.92 o 
  -4   3  12       22.33       26.07      9.48 o 
  -3   3  12       99.94       94.84      7.60 o 
  -2   3  12      105.62      107.55      8.37 o 
  -1   3  12        4.28       17.15      7.33 o 
   0   3  12      196.94      232.06     15.89 o 
   1   3  12       27.68       40.55      8.98 o 
   2   3  12      583.24      628.92     51.95 o 
   3   3  12         .14        2.24      7.44 o 
  -4   4  12      296.14      257.51     56.87 o 
  -3   4  12        3.39        6.31     12.65 o 
  -2   4  12      436.81      426.26     25.07 o 
  -1   4  12         .10        4.44      8.94 o 
   0   4  12      133.83      133.27     11.51 o 
   1   4  12       97.23      111.37     19.80 o 
   2   4  12      155.73      166.49     15.30 o 
   3   4  12        2.38       16.13      8.07 o 
  -3   5  12       66.96       77.48     21.63 o 
  -2   5  12      225.31      208.20     14.01 o 
  -1   5  12        4.23       -5.56      9.06 o 
   0   5  12       48.49       34.22     12.41 o 
   1   5  12       95.83      107.47     14.46 o 
   2   5  12      440.73      455.85     50.65 o 
   3   5  12         .76        2.20      7.33 o 
  -3   6  12        8.76        8.46     17.60 o 
  -2   6  12      245.45      232.33     18.39 o 
  -1   6  12       14.42       11.38     18.33 o 
   0   6  12      191.60      195.72     33.93 o 
   1   6  12       75.51       83.62     17.78 o 
   2   6  12       93.12       83.07     14.39 o 
   3   6  12       51.70       39.97      8.43 o 
  -2   7  12      129.75      104.44     27.51 o 
  -1   7  12       25.90        3.58     11.53 o 
   0   7  12       63.18       47.59     13.60 o 
   1   7  12      106.14      106.47     27.69 o 
   2   7  12      194.78      189.46     21.59 o 
  -1   8  12        3.10       -3.67     15.76 o 
   0   8  12      185.89      180.98     19.45 o 
   1   8  12       84.48       67.58     15.82 o 
  -1   0  13         .48        8.07      8.07 o 
   1   0  13        3.02       -4.77     13.20 o 
  -2   1  13        3.35        3.01      5.73 o 
  -1   1  13      379.50      384.74     21.57 o 
   0   1  13       39.38       42.08      8.63 o 
   1   1  13      300.87      342.85     26.17 o 
   2   1  13        2.52       -1.64      8.71 o 
  -2   2  13         .21       -5.70      5.70 o 
  -1   2  13       15.21       24.03      6.61 o 
   0   2  13        6.78        3.79     29.33 o 
   1   2  13       22.57       14.10     13.93 o 
   2   2  13       19.40       22.82     14.30 o 
  -1   3  13      364.44      348.40     18.80 o 
   0   3  13       95.89       84.41     16.32 o 
   1   3  13      247.01      218.51     17.44 o 
  -1   4  13       15.52        -.23      8.67 o 
   0   4  13       54.03       24.89     12.62 o 
   1   4  13       34.95       15.19      9.86 o 
                                                 
